# Supplementary material for: A framework for smartphone-enabled, patient-generated health data analysis
Source: PeerJ. 2016 Aug 2;4:e2284. doi: 10.7717/peerj.2284 (PMC4975026; doi:10.7717/peerj.2284)
Supplement: Supplemental Information 1 [file peerj-04-2284-s001.csv]

ID	Date	Time	Diastolic_BP
27	10/2/2013	1748	87
27	10/8/2013	1811	89
27	10/8/2013	1837	90
27	10/10/2013	2253	96
27	10/10/2013	2134	85
27	10/10/2013	2100	98
27	10/17/2013	214	96
27	10/17/2013	221	101
27	10/18/2013	2009	99
27	10/19/2013	1948	101
27	10/21/2013	1814	97
27	10/21/2013	2122	89
27	10/28/2013	1713	95
27	10/29/2013	311	93
27	10/30/2013	2114	98
27	10/31/2013	2039	81
27	10/31/2013	2039	84
27	11/1/2013	803	70
27	11/1/2013	803	75
27	11/1/2013	803	78
27	11/1/2013	1242	77
27	11/1/2013	1609	90
27	11/12/2013	2320	92
27	11/13/2013	1446	87
27	11/14/2013	55	103
27	11/14/2013	55	109
27	11/14/2013	407	102
27	11/14/2013	411	101
27	11/14/2013	411	105
27	11/14/2013	416	102
27	11/14/2013	1409	100
27	11/14/2013	1904	96
27	11/14/2013	1904	86
27	11/15/2013	100	97
27	11/15/2013	1459	85
27	11/17/2013	1615	87
27	11/17/2013	2355	90
27	11/18/2013	1349	83
27	11/19/2013	1516	89
27	11/20/2013	1859	82
27	11/20/2013	503	75
27	11/21/2013	14	81
27	11/21/2013	1521	89
27	11/22/2013	2250	80
27	11/23/2013	1607	88
27	11/23/2013	2018	90
27	11/24/2013	1609	93
27	11/25/2013	139	66
27	11/25/2013	146	60
27	11/25/2013	1432	90
27	11/27/2013	345	102
27	11/27/2013	1530	87
27	11/28/2013	1626	95
27	11/28/2013	1640	98
27	11/29/2013	1901	71
27	11/30/2013	1904	84
27	12/1/2013	1647	88
27	12/4/2013	1746	74
27	12/9/2013	1751	93
27	12/9/2013	1813	98
27	12/9/2013	2042	87
27	12/11/2013	1530	78
27	12/12/2013	1606	87
27	12/13/2013	724	91
27	12/13/2013	1556	82
27	12/14/2013	635	80
27	12/14/2013	1559	96
27	12/16/2013	1626	89
27	12/17/2013	910	80
27	12/17/2013	1457	83
27	12/18/2013	911	81
27	12/18/2013	1752	92
27	12/19/2013	1558	99
27	12/20/2013	516	102
27	12/20/2013	1627	102
27	12/20/2013	1629	100
27	12/21/2013	1803	97
27	12/21/2013	2101	92
27	12/22/2013	2000	90
27	12/22/2013	2009	90
27	12/22/2013	1539	112
27	12/23/2013	413	78
27	12/23/2013	445	57
27	12/23/2013	1517	85
27	12/24/2013	1611	97
27	12/24/2013	1706	103
27	12/25/2013	1602	94
27	12/27/2013	508	106
27	12/27/2013	515	108
27	12/27/2013	1257	95
27	12/28/2013	344	95
27	12/28/2013	1948	86
27	12/29/2013	1610	91
27	12/30/2013	911	77
27	12/30/2013	1648	99
27	12/31/2013	1702	94
27	1/2/2014	744	75
27	1/2/2014	1533	75
27	1/2/2014	1538	77
27	1/3/2014	800	92
27	1/3/2014	1830	91
27	1/4/2014	1711	86
27	1/6/2014	922	87
27	1/6/2014	1756	96
27	1/7/2014	1554	96
27	1/8/2014	1655	85
27	1/9/2014	1553	97
27	1/11/2014	1649	98
27	1/13/2014	1339	89
27	1/14/2014	1558	91
27	1/15/2014	1606	95
27	1/16/2014	1557	84
27	1/17/2014	1546	91
27	1/18/2014	1605	99
27	1/18/2014	1724	96
27	1/19/2014	939	74
27	1/19/2014	1605	90
27	1/21/2014	759	84
27	1/22/2014	804	91
27	1/22/2014	1732	95
27	1/23/2014	1545	100
27	1/30/2014	2341	88
27	2/1/2014	2344	86
27	2/2/2014	2308	96
27	2/2/2014	1534	85
27	2/4/2014	1934	99
27	2/5/2014	20	97
27	2/7/2014	1457	103
27	2/9/2014	1635	93
27	2/10/2014	24	93
27	2/10/2014	135	90
27	2/10/2014	25	97
27	2/10/2014	1613	96
27	2/10/2014	1614	95
27	2/11/2014	224	67
27	2/11/2014	226	79
27	2/11/2014	1620	87
27	2/11/2014	1730	100
27	2/12/2014	147	81
27	2/12/2014	147	84
27	2/12/2014	1556	96
27	2/12/2014	1558	89
27	2/13/2014	1728	97
27	2/13/2014	225	88
27	2/14/2014	4	84
27	2/14/2014	38	69
27	2/15/2014	148	73
27	2/15/2014	151	93
27	2/21/2014	1834	97
27	2/22/2014	822	88
27	2/22/2014	1618	95
27	2/23/2014	847	89
27	2/23/2014	1624	97
27	2/24/2014	1000	76
27	2/25/2014	1000	102
27	2/25/2014	1256	91
27	2/26/2014	1523	101
27	2/27/2014	1620	95
27	2/28/2014	1613	90
27	3/1/2014	1626	86
27	3/2/2014	109	104
27	3/3/2014	1630	98
27	3/3/2014	1634	95
27	3/4/2014	1626	86
27	3/5/2014	1501	92
27	3/6/2014	1618	101
27	3/11/2014	1518	101
27	3/11/2014	1451	101
27	3/11/2014	1518	98
27	3/12/2014	1518	86
27	3/12/2014	1557	91
27	3/19/2014	1617	90
27	3/21/2014	1438	88
27	3/23/2014	1447	94
27	3/24/2014	1547	98
27	3/26/2014	1615	96
27	3/27/2014	1528	99
27	3/27/2014	510	79
27	3/28/2014	700	99
27	3/29/2014	1459	94
27	3/29/2014	1556	89
27	3/30/2014	1607	89
27	3/31/2014	1618	96
9	9/9/2013	1925	78
9	9/10/2013	1735	79
9	9/11/2013	545	71
9	9/11/2013	2230	84
9	9/12/2013	644	77
9	9/12/2013	1956	88
9	9/13/2013	125	78
9	9/16/2013	27	87
9	9/16/2013	646	74
9	9/18/2013	2308	67
9	9/19/2013	141	72
9	9/21/2013	604	84
9	9/21/2013	1826	85
9	9/22/2013	610	87
9	9/22/2013	2029	88
9	9/23/2013	104	75
9	9/25/2013	1848	79
9	9/26/2013	125	88
9	9/27/2013	1956	96
9	9/28/2013	738	84
9	9/29/2013	45	67
9	10/1/2013	2025	82
9	10/2/2013	1913	83
9	10/2/2013	653	77
9	10/3/2013	145	90
9	10/4/2013	1515	83
9	10/5/2013	2234	90
9	10/6/2013	1957	68
9	10/7/2013	658	77
9	10/11/2013	802	88
9	10/12/2013	601	78
9	10/12/2013	1846	87
9	10/13/2013	605	100
9	10/15/2013	1904	83
9	10/17/2013	2019	94
9	10/17/2013	1457	101
9	10/17/2013	2010	79
9	10/18/2013	303	90
9	10/21/2013	2247	81
9	10/23/2013	2016	80
9	10/30/2013	2241	76
9	10/30/2013	1945	94
9	11/2/2013	133	81
9	11/3/2013	45	85
9	11/4/2013	2117	83
9	11/5/2013	2131	93
9	11/6/2013	220	80
9	11/25/2013	622	80
9	12/13/2013	640	78
9	12/14/2013	506	78
9	12/14/2013	506	86
9	12/14/2013	2128	84
9	12/15/2013	222	92
9	12/20/2013	506	77
9	12/24/2013	56	79
9	12/26/2013	440	85
9	12/29/2013	145	91
9	12/29/2013	807	84
9	1/3/2014	231	77
9	1/3/2014	904	81
9	1/8/2014	712	74
9	1/8/2014	712	101
9	1/12/2014	228	72
9	1/16/2014	424	78
9	1/16/2014	641	82
9	1/17/2014	512	91
9	1/23/2014	347	75
9	1/29/2014	223	83
9	1/30/2014	552	87
9	2/5/2014	643	83
9	2/6/2014	259	109
9	2/6/2014	640	88
9	2/7/2014	225	83
9	2/13/2014	204	82
9	2/20/2014	623	83
9	2/22/2014	203	82
9	2/27/2014	215	102
9	2/28/2014	151	81
9	3/2/2014	2102	87
9	3/6/2014	2010	89
19	11/5/2013	2103	91
19	11/8/2013	1652	79
19	11/8/2013	1403	78
19	11/12/2013	1720	82
19	11/13/2013	146	83
19	11/13/2013	1634	71
19	11/14/2013	407	82
19	11/14/2013	1637	74
19	11/15/2013	556	84
19	11/16/2013	1854	74
19	11/16/2013	56	78
19	11/16/2013	56	75
19	11/17/2013	110	77
19	11/18/2013	311	68
19	11/18/2013	312	78
19	11/19/2013	1646	73
19	11/19/2013	1656	79
19	11/20/2013	1632	75
19	11/21/2013	2	95
19	11/21/2013	1622	72
19	11/22/2013	557	78
19	11/22/2013	1633	74
19	11/23/2013	1902	71
19	11/24/2013	537	64
19	11/24/2013	1819	70
19	11/25/2013	1638	75
19	11/26/2013	1701	74
19	11/27/2013	1628	85
19	11/29/2013	1841	89
19	12/2/2013	1811	100
19	12/2/2013	1813	85
19	12/3/2013	2053	74
19	12/4/2013	2055	90
19	12/4/2013	2055	74
19	12/5/2013	300	77
19	12/5/2013	1635	86
19	12/6/2013	1711	74
19	12/7/2013	1832	81
19	12/8/2013	1905	73
19	12/9/2013	1658	84
19	12/10/2013	1717	79
19	12/11/2013	1655	81
19	12/11/2013	2341	84
19	12/12/2013	1645	74
19	12/13/2013	114	77
19	12/13/2013	1740	71
19	12/14/2013	133	78
19	12/14/2013	1800	70
19	12/15/2013	58	82
19	12/15/2013	2034	77
19	12/16/2013	816	77
19	12/16/2013	1624	81
19	12/17/2013	1719	79
19	12/18/2013	1612	75
19	12/18/2013	1612	76
19	12/19/2013	429	86
19	12/19/2013	1639	84
19	12/20/2013	843	68
19	12/20/2013	1658	83
19	12/21/2013	1713	86
19	12/25/2013	2109	84
19	12/26/2013	2005	90
19	12/27/2013	2115	81
19	12/28/2013	121	92
19	12/28/2013	1750	88
19	12/29/2013	1839	85
19	12/30/2013	515	82
19	12/30/2013	1853	86
19	12/31/2013	1741	90
19	1/1/2014	319	101
19	1/1/2014	1926	80
19	1/2/2014	1808	85
19	1/4/2014	1817	84
19	1/5/2014	1903	82
19	1/6/2014	1731	85
19	1/7/2014	740	71
19	1/7/2014	1514	84
19	1/8/2014	831	64
19	1/8/2014	1603	79
19	1/9/2014	742	60
19	1/9/2014	1519	83
19	1/11/2014	1739	73
19	1/11/2014	48	84
19	1/11/2014	502	92
19	1/12/2014	1748	79
19	1/13/2014	1743	77
19	1/14/2014	714	70
19	1/14/2014	1730	75
19	1/15/2014	1852	87
19	1/16/2014	1748	74
19	1/17/2014	434	69
19	1/17/2014	1807	83
19	1/18/2014	635	68
19	1/18/2014	1744	84
19	1/19/2014	1702	76
19	1/20/2014	1828	79
19	1/21/2014	1724	89
19	1/22/2014	322	87
19	1/22/2014	1641	75
19	1/23/2014	1532	80
19	1/23/2014	550	62
19	1/24/2014	1711	72
19	1/25/2014	554	70
19	1/25/2014	1801	87
19	1/26/2014	1828	75
19	1/26/2014	738	86
19	1/27/2014	1733	73
19	1/28/2014	308	80
19	1/28/2014	1810	81
19	1/29/2014	708	82
19	1/29/2014	1649	81
19	1/30/2014	1755	82
19	1/31/2014	741	67
19	1/31/2014	1825	77
19	2/1/2014	1825	80
19	2/2/2014	433	77
19	2/2/2014	1734	73
19	2/3/2014	359	83
19	2/4/2014	359	80
19	2/4/2014	1728	85
19	2/5/2014	1704	84
19	2/5/2014	709	73
19	2/6/2014	1825	76
19	2/7/2014	213	83
19	2/7/2014	1845	74
19	2/8/2014	323	72
19	2/8/2014	1800	81
19	2/9/2014	1805	74
19	2/10/2014	1809	82
19	2/11/2014	1705	83
19	2/15/2014	2127	74
19	2/16/2014	1736	78
19	2/17/2014	1925	78
19	2/18/2014	1819	86
19	2/19/2014	147	91
19	2/19/2014	1955	82
19	2/20/2014	606	79
19	2/20/2014	1716	77
19	2/21/2014	657	78
19	2/21/2014	1840	76
19	2/22/2014	1842	80
19	2/23/2014	354	82
19	2/23/2014	1742	76
19	2/24/2014	1745	74
19	2/25/2014	1658	78
19	2/26/2014	111	78
19	2/26/2014	1521	94
19	2/27/2014	358	88
19	2/27/2014	1625	80
19	2/28/2014	338	90
19	2/28/2014	1531	78
19	3/1/2014	211	83
19	3/1/2014	1703	79
19	3/2/2014	1656	77
19	3/3/2014	1641	85
19	3/3/2014	534	80
19	3/4/2014	1628	77
19	3/5/2014	1618	75
19	3/5/2014	1618	81
19	3/6/2014	403	83
19	3/6/2014	1629	75
19	3/7/2014	1600	78
19	3/7/2014	1600	75
19	3/8/2014	1642	72
19	3/9/2014	1729	77
19	3/10/2014	331	76
19	3/10/2014	1538	83
19	3/11/2014	514	72
19	3/11/2014	1511	83
19	3/12/2014	1511	78
19	3/13/2014	1518	70
19	3/14/2014	505	62
19	3/14/2014	1520	78
19	3/15/2014	1640	73
19	3/16/2014	1631	74
19	3/17/2014	1455	81
19	3/18/2014	59	79
19	3/18/2014	1459	74
19	3/19/2014	414	83
19	3/19/2014	1502	82
19	3/20/2014	420	78
19	3/21/2014	420	88
19	3/21/2014	541	61
19	3/21/2014	1517	77
19	3/22/2014	115	83
19	3/22/2014	1627	83
19	3/23/2014	1607	81
19	3/24/2014	146	88
19	3/24/2014	1638	73
19	3/25/2014	133	92
19	3/25/2014	1752	85
19	3/26/2014	1522	87
19	3/28/2014	154	90
19	3/28/2014	154	74
19	3/28/2014	1640	70
19	3/29/2014	1740	74
19	3/30/2014	137	80
19	3/30/2014	1423	73
19	3/31/2014	126	76
19	3/31/2014	1602	78
19	4/1/2014	1421	83
19	4/2/2014	1527	77
19	4/3/2014	516	65
19	4/3/2014	1637	82
19	4/4/2014	310	88
19	4/4/2014	1527	77
19	4/5/2014	119	87
19	4/5/2014	1630	77
19	4/6/2014	159	94
19	4/6/2014	1557	81
19	4/7/2014	1529	76
19	4/8/2014	219	67
19	4/8/2014	1538	84
19	4/9/2014	115	81
19	4/9/2014	1454	85
19	4/10/2014	313	66
19	4/10/2014	1528	83
19	4/11/2014	205	87
19	4/11/2014	1609	79
19	4/12/2014	210	92
19	4/12/2014	1834	109
19	4/12/2014	2019	74
19	4/13/2014	1613	76
19	4/14/2014	1546	81
19	4/15/2014	1516	79
19	4/16/2014	1534	74
19	4/17/2014	1630	78
19	4/18/2014	450	77
19	4/18/2014	1737	91
19	4/19/2014	1702	71
19	4/20/2014	1719	69
19	4/21/2014	122	95
19	4/21/2014	1553	74
19	4/22/2014	132	82
19	4/22/2014	1516	75
19	4/23/2014	1555	84
19	4/23/2014	112	93
19	4/24/2014	622	93
19	4/24/2014	1528	80
19	4/25/2014	303	94
19	4/25/2014	304	94
19	4/25/2014	1755	93
19	4/26/2014	43	86
19	4/26/2014	1703	83
19	4/27/2014	1729	77
19	4/28/2014	203	77
19	4/28/2014	1704	80
19	4/29/2014	1553	75
19	4/30/2014	59	82
19	4/30/2014	1610	70
19	5/1/2014	311	72
19	5/1/2014	1504	79
8	9/21/2013	1338	80
8	9/21/2013	436	74
8	9/21/2013	121	84
8	9/24/2013	551	80
8	9/25/2013	1303	84
8	9/26/2013	607	80
8	9/27/2013	410	88
8	9/27/2013	1248	81
8	9/28/2013	508	81
8	9/28/2013	1416	88
8	9/28/2013	502	79
8	9/29/2013	445	86
8	10/4/2013	448	81
8	10/4/2013	1253	90
8	10/4/2013	1844	88
8	10/5/2013	559	90
8	10/9/2013	549	72
8	10/9/2013	1250	87
8	10/10/2013	314	89
8	10/10/2013	1307	95
8	10/14/2013	527	78
8	10/14/2013	1233	76
8	10/15/2013	512	73
8	10/17/2013	1250	89
8	10/18/2013	1252	92
8	10/19/2013	1334	80
8	10/22/2013	1253	83
8	10/23/2013	18	80
8	10/23/2013	1259	99
8	10/25/2013	1255	83
8	10/26/2013	416	66
8	10/30/2013	1303	81
8	11/3/2013	1515	85
8	11/4/2013	234	95
8	11/5/2013	1416	81
8	11/6/2013	1352	92
8	11/7/2013	249	88
8	11/8/2013	1351	88
8	11/9/2013	1539	93
8	11/10/2013	636	94
8	11/11/2013	1353	72
8	11/12/2013	236	73
8	11/15/2013	1358	85
8	11/16/2013	123	79
8	11/16/2013	356	84
8	11/17/2013	1345	75
8	11/18/2013	437	87
8	11/19/2013	1405	79
8	11/20/2013	531	80
8	11/22/2013	1401	86
8	11/23/2013	522	87
8	11/23/2013	1505	92
8	11/24/2013	532	81
8	11/25/2013	1405	79
8	11/26/2013	136	82
8	11/27/2013	1409	79
8	11/28/2013	521	84
8	11/30/2013	1350	91
8	11/30/2013	451	84
8	12/1/2013	408	78
8	12/2/2013	1352	83
8	12/3/2013	248	85
8	12/4/2013	1346	80
8	12/5/2013	642	78
8	12/6/2013	1351	85
8	12/7/2013	409	73
8	12/8/2013	1350	78
8	12/9/2013	414	72
8	12/11/2013	419	85
8	12/11/2013	717	77
8	12/12/2013	1401	80
8	12/13/2013	522	82
8	12/14/2013	1456	82
8	12/15/2013	208	76
8	12/16/2013	1410	79
8	12/17/2013	131	78
8	12/18/2013	1402	71
8	12/19/2013	210	90
8	12/20/2013	1521	85
8	12/21/2013	452	80
8	12/24/2013	1402	77
8	12/25/2013	304	86
8	12/26/2013	1355	86
8	12/27/2013	254	84
8	12/28/2013	1338	78
8	12/29/2013	357	80
8	12/30/2013	1358	85
8	12/31/2013	316	88
8	1/2/2014	1348	87
8	1/3/2014	38	81
8	1/4/2014	1635	79
8	1/5/2014	540	93
8	1/6/2014	1444	78
8	1/7/2014	552	83
8	1/8/2014	1418	83
8	1/9/2014	436	82
8	1/10/2014	1424	91
8	1/11/2014	513	64
8	1/12/2014	1351	85
8	1/13/2014	238	80
8	1/14/2014	1401	78
8	1/15/2014	606	82
8	1/16/2014	326	78
8	1/17/2014	1351	87
8	1/19/2014	1512	81
8	1/20/2014	443	74
8	1/21/2014	1401	77
8	1/22/2014	326	83
8	1/23/2014	1410	77
8	1/24/2014	536	75
8	1/25/2014	1348	79
8	1/26/2014	349	67
8	1/27/2014	1359	74
8	1/28/2014	416	64
8	1/29/2014	1353	79
8	1/30/2014	341	74
8	1/31/2014	1357	75
8	2/1/2014	353	79
8	2/3/2014	1402	80
8	2/11/2014	26	71
8	2/11/2014	335	71
8	2/12/2014	1409	78
8	2/13/2014	357	76
8	2/14/2014	1414	78
8	2/15/2014	351	80
8	2/17/2014	1412	79
8	2/18/2014	341	80
8	2/19/2014	1340	80
8	2/20/2014	356	79
8	2/21/2014	1408	73
8	2/22/2014	520	77
8	2/24/2014	1405	63
8	2/25/2014	348	68
8	2/26/2014	1405	70
8	2/27/2014	604	74
8	2/28/2014	1359	72
8	3/1/2014	252	68
8	3/3/2014	1410	74
8	3/4/2014	340	66
8	3/5/2014	1358	78
8	3/7/2014	1412	75
8	3/8/2014	344	70
8	3/10/2014	1254	78
8	3/11/2014	312	76
8	3/12/2014	1303	79
8	3/13/2014	242	79
8	3/14/2014	1301	77
8	3/15/2014	529	71
8	3/17/2014	1300	76
8	3/18/2014	246	72
8	3/19/2014	1303	73
8	3/20/2014	242	79
8	3/22/2014	52	81
8	3/22/2014	314	67
34	11/21/2013	10	71
34	11/22/2013	21	66
34	11/22/2013	1323	65
34	11/24/2013	1614	56
34	11/24/2013	1609	66
34	11/25/2013	646	64
34	11/27/2013	1254	70
34	11/28/2013	1542	65
34	11/30/2013	704	62
34	11/30/2013	704	66
34	12/2/2013	1308	63
34	12/4/2013	1336	63
34	12/5/2013	653	66
34	12/5/2013	653	62
34	12/6/2013	1415	57
34	12/6/2013	1415	66
34	12/7/2013	1533	65
34	12/8/2013	920	58
34	12/9/2013	1315	62
34	12/10/2013	1336	68
34	12/11/2013	158	73
34	12/14/2013	1257	68
34	12/15/2013	1536	60
34	12/15/2013	2325	68
34	12/16/2013	1311	60
34	12/17/2013	459	66
34	12/18/2013	1414	68
34	12/19/2013	117	76
34	12/20/2013	1249	70
34	12/21/2013	24	71
34	12/22/2013	408	69
34	12/22/2013	1528	67
34	12/23/2013	1252	62
34	12/24/2013	513	66
34	12/24/2013	1308	69
34	12/25/2013	629	59
34	12/28/2013	1709	63
34	12/29/2013	630	66
34	12/30/2013	1330	63
34	12/31/2013	1329	53
34	1/1/2014	1712	69
34	1/1/2014	624	71
34	1/2/2014	1712	74
34	1/5/2014	1558	62
34	1/7/2014	1334	69
34	1/8/2014	1328	66
34	1/9/2014	1349	68
34	1/11/2014	1542	63
34	1/12/2014	48	71
34	1/16/2014	1309	67
34	1/17/2014	211	75
34	1/17/2014	1320	65
34	1/18/2014	755	63
34	1/19/2014	1551	62
34	1/20/2014	446	64
34	1/23/2014	1318	65
34	1/24/2014	1312	68
34	1/25/2014	107	74
34	1/26/2014	1613	65
34	1/27/2014	553	69
34	1/31/2014	1335	68
34	2/1/2014	249	73
34	2/1/2014	251	74
34	2/3/2014	256	64
34	2/3/2014	1353	67
34	2/4/2014	449	68
34	2/5/2014	1317	70
34	2/6/2014	1317	67
34	2/7/2014	1306	69
34	2/9/2014	1531	65
34	2/10/2014	440	72
34	2/11/2014	307	75
34	2/14/2014	1251	67
34	2/15/2014	338	80
34	2/19/2014	1302	67
34	2/20/2014	118	72
34	2/20/2014	1300	61
34	2/21/2014	11	70
34	2/21/2014	1249	77
34	2/24/2014	1309	75
34	2/24/2014	1309	62
34	2/26/2014	1321	67
34	2/27/2014	16	66
34	3/1/2014	1515	68
34	3/2/2014	715	69
34	3/2/2014	1438	63
34	3/3/2014	137	67
34	3/3/2014	137	76
34	3/4/2014	1309	66
34	3/5/2014	206	67
34	3/10/2014	1219	59
34	3/10/2014	2344	66
34	3/12/2014	1216	71
34	3/12/2014	2243	58
34	3/15/2014	1416	62
34	3/16/2014	428	67
34	3/16/2014	1507	60
34	3/18/2014	1226	66
34	3/18/2014	2332	65
34	3/21/2014	1221	70
34	3/22/2014	1619	67
34	3/23/2014	455	74
34	3/25/2014	1218	66
34	3/25/2014	2338	70
34	3/28/2014	2325	78
34	3/28/2014	2325	68
34	3/31/2014	1229	71
34	3/31/2014	2303	68
34	4/4/2014	1221	70
34	4/6/2014	1434	64
34	4/7/2014	329	74
34	4/13/2014	1619	68
34	4/22/2014	1222	63
34	4/22/2014	1225	64
34	5/6/2014	418	68
34	5/6/2014	1240	60
34	5/7/2014	139	68
34	5/7/2014	139	76
34	5/8/2014	1226	62
34	5/9/2014	1223	61
34	5/10/2014	103	87
34	5/11/2014	1521	61
34	5/12/2014	248	65
31	1/8/2014	1733	75
31	1/9/2014	515	67
31	1/12/2014	551	70
31	1/12/2014	1541	80
31	1/12/2014	1548	72
31	1/13/2014	515	72
31	1/15/2014	1445	78
31	1/15/2014	1452	78
31	1/17/2014	1407	75
31	1/18/2014	1531	77
31	1/18/2014	356	69
31	1/20/2014	452	75
31	1/21/2014	514	73
31	1/21/2014	1426	77
31	1/24/2014	1436	78
31	1/25/2014	514	65
31	1/25/2014	1631	67
31	1/26/2014	532	71
31	1/26/2014	533	63
31	1/26/2014	534	65
31	1/28/2014	1404	74
31	1/29/2014	333	64
31	1/29/2014	1316	64
31	1/30/2014	419	65
31	1/30/2014	1424	65
31	1/31/2014	443	68
31	2/1/2014	1454	65
31	2/3/2014	346	67
31	2/3/2014	1421	71
31	2/3/2014	1422	67
31	2/5/2014	523	62
31	2/5/2014	1403	68
31	2/5/2014	1403	65
31	2/6/2014	513	66
31	2/7/2014	416	67
31	2/9/2014	1903	76
31	2/9/2014	1907	76
31	2/9/2014	1909	74
31	2/10/2014	524	67
31	2/11/2014	509	66
31	2/11/2014	509	74
31	2/11/2014	1431	66
31	2/11/2014	1431	76
31	2/11/2014	1432	66
31	2/12/2014	614	69
31	2/13/2014	615	60
31	2/14/2014	439	64
31	2/14/2014	439	71
31	2/16/2014	1631	63
31	2/17/2014	428	70
31	2/17/2014	429	61
31	2/17/2014	430	59
31	2/20/2014	1438	79
31	2/21/2014	526	72
31	2/21/2014	526	76
31	2/21/2014	526	75
31	2/21/2014	527	66
31	2/22/2014	723	67
31	2/22/2014	1547	77
31	2/22/2014	1549	73
31	2/23/2014	1651	75
31	2/24/2014	411	71
31	2/24/2014	412	65
31	3/1/2014	1602	63
31	3/1/2014	1602	72
31	3/2/2014	624	70
31	3/2/2014	1635	77
31	3/2/2014	1637	71
31	3/3/2014	1417	80
31	3/3/2014	1419	73
31	3/6/2014	1419	68
31	3/6/2014	1419	74
31	3/6/2014	1419	64
31	3/6/2014	1420	72
31	3/7/2014	508	68
31	3/7/2014	508	72
31	3/8/2014	510	59
31	3/9/2014	1539	72
31	3/12/2014	1332	79
31	3/12/2014	1334	75
31	3/12/2014	1334	76
31	3/15/2014	1630	78
31	3/16/2014	1513	68
31	3/16/2014	1513	71
31	3/16/2014	2154	65
31	3/16/2014	2154	68
31	3/18/2014	216	65
31	3/18/2014	216	70
31	3/18/2014	1352	69
31	3/20/2014	457	72
31	3/21/2014	519	69
31	3/21/2014	519	77
31	3/22/2014	1456	67
31	3/23/2014	619	72
31	3/25/2014	533	64
31	3/25/2014	533	61
31	3/25/2014	533	73
31	3/26/2014	1616	69
31	3/31/2014	1340	70
31	4/1/2014	457	68
31	4/1/2014	457	69
31	4/1/2014	1351	70
31	4/1/2014	1351	75
31	4/1/2014	1351	65
31	4/2/2014	303	64
31	4/2/2014	303	71
31	4/2/2014	303	64
31	4/2/2014	303	71
31	4/3/2014	413	65
31	4/3/2014	413	73
31	4/5/2014	1532	66
31	4/5/2014	1532	69
31	4/6/2014	437	63
31	4/6/2014	1501	60
31	4/6/2014	1501	69
31	4/6/2014	1502	60
31	4/6/2014	1502	69
31	4/7/2014	517	69
31	4/12/2014	1435	65
31	4/13/2014	432	71
31	4/13/2014	1344	63
31	4/14/2014	446	72
31	4/14/2014	449	67
31	4/14/2014	452	67
31	4/15/2014	358	81
31	4/15/2014	359	68
31	4/15/2014	1339	71
31	4/16/2014	1334	77
31	4/20/2014	415	67
31	4/21/2014	1314	73
31	4/21/2014	1742	65
31	4/21/2014	1742	74
31	4/22/2014	406	64
31	4/22/2014	1311	70
31	4/23/2014	427	68
31	4/23/2014	1313	71
31	4/24/2014	520	66
31	4/26/2014	1919	70
31	4/27/2014	612	70
31	4/27/2014	612	76
31	4/28/2014	229	67
31	5/1/2014	429	63
31	5/3/2014	1421	77
31	5/4/2014	555	61
31	5/4/2014	1553	69
31	5/5/2014	519	67
31	5/5/2014	519	76
31	5/9/2014	1656	72
31	5/11/2014	428	76
31	5/12/2014	405	68
31	5/12/2014	2224	67
31	5/12/2014	2345	74
31	5/24/2014	1917	66
31	6/5/2014	314	70
31	6/5/2014	1312	75
31	6/5/2014	1653	81
31	6/7/2014	50	70
31	6/7/2014	1809	73
31	6/14/2014	208	67
31	6/15/2014	1607	72
31	6/16/2014	445	76
31	6/17/2014	447	69
31	6/17/2014	448	65
31	6/18/2014	350	75
31	6/18/2014	411	72
31	6/21/2014	1553	72
31	6/27/2014	441	64
31	6/28/2014	1508	71
31	6/28/2014	459	65
31	7/1/2014	1724	68
24	9/3/2013	1903	88
24	9/4/2013	1649	104
24	9/4/2013	1737	88
24	9/5/2013	300	82
24	9/6/2013	1806	83
24	9/6/2013	1806	86
24	9/7/2013	1729	90
24	9/8/2013	1825	95
24	9/8/2013	635	81
24	9/9/2013	317	86
24	9/9/2013	1744	92
24	9/10/2013	300	88
24	9/11/2013	1737	94
24	9/12/2013	153	88
24	9/15/2013	1903	92
24	9/16/2013	1657	94
24	9/16/2013	223	87
24	9/17/2013	205	96
24	9/18/2013	1556	101
24	9/19/2013	39	79
24	9/22/2013	2158	83
24	9/23/2013	1636	80
24	9/23/2013	351	72
24	9/24/2013	708	93
24	9/25/2013	2013	96
24	9/26/2013	409	93
24	9/30/2013	2024	77
24	10/1/2013	1910	88
24	10/2/2013	1711	84
24	10/3/2013	246	78
24	10/4/2013	1807	86
24	10/5/2013	541	73
24	10/7/2013	2140	85
24	10/8/2013	206	79
24	10/11/2013	1818	86
24	10/12/2013	827	83
24	10/13/2013	2132	86
24	10/14/2013	322	82
24	10/14/2013	1847	82
24	10/15/2013	452	74
24	10/15/2013	1839	96
24	10/16/2013	308	81
24	10/21/2013	1909	92
24	10/22/2013	245	96
24	10/22/2013	1926	94
24	10/23/2013	302	81
24	10/24/2013	1622	89
24	10/25/2013	539	81
24	10/28/2013	1743	109
24	10/28/2013	1754	95
24	10/29/2013	511	85
24	10/29/2013	1914	86
24	10/29/2013	1922	101
24	10/30/2013	157	89
24	10/30/2013	1928	83
24	11/6/2013	5	90
24	11/6/2013	513	91
24	11/10/2013	239	106
24	11/10/2013	1704	84
24	11/10/2013	239	105
24	11/10/2013	249	84
24	11/10/2013	1709	94
24	11/11/2013	59	85
24	11/11/2013	1805	95
24	11/11/2013	1805	98
24	11/11/2013	49	109
24	11/12/2013	225	91
24	11/21/2013	243	100
24	11/22/2013	246	88
24	11/26/2013	350	96
24	11/26/2013	351	87
24	11/27/2013	1804	96
24	11/28/2013	518	83
24	11/28/2013	518	90
24	11/28/2013	1741	92
24	12/2/2013	1942	86
24	12/3/2013	239	84
24	12/3/2013	1929	95
24	12/3/2013	1929	92
24	12/4/2013	320	90
24	12/4/2013	1916	99
24	12/4/2013	1916	107
24	12/5/2013	300	91
24	12/5/2013	300	105
24	12/13/2013	1708	95
24	12/13/2013	1708	105
24	12/14/2013	803	111
24	12/15/2013	1936	89
24	12/16/2013	1738	100
24	12/16/2013	1738	86
24	12/16/2013	1738	138
24	12/17/2013	604	85
24	12/17/2013	604	103
24	12/17/2013	2039	105
24	12/18/2013	247	85
24	12/18/2013	1727	93
24	12/19/2013	120	94
24	12/19/2013	1521	98
24	12/20/2013	203	92
24	12/21/2013	206	87
24	12/21/2013	206	90
24	12/21/2013	313	91
24	12/21/2013	1936	91
24	12/23/2013	1702	90
24	12/24/2013	311	87
24	12/25/2013	330	84
24	12/25/2013	1721	93
24	12/26/2013	327	93
24	12/30/2013	619	56
24	12/30/2013	619	61
24	12/30/2013	1859	96
24	1/1/2014	1946	85
24	1/1/2014	1946	94
24	1/1/2014	2359	88
24	1/2/2014	1634	91
24	1/2/2014	1634	102
24	1/3/2014	737	93
24	1/7/2014	443	87
24	1/7/2014	454	101
24	1/7/2014	1646	98
24	1/8/2014	702	83
24	1/9/2014	427	102
24	1/9/2014	427	101
24	1/9/2014	1730	105
24	1/10/2014	830	97
24	1/12/2014	2214	97
24	1/13/2014	517	84
24	1/13/2014	517	90
24	1/14/2014	1816	99
24	1/14/2014	22	87
24	1/14/2014	703	93
24	1/14/2014	703	94
24	1/14/2014	703	92
24	1/15/2014	343	91
24	1/15/2014	1602	97
24	1/16/2014	204	91
24	1/16/2014	210	101
24	1/17/2014	1806	98
24	1/20/2014	556	82
24	1/21/2014	557	96
24	1/26/2014	2022	101
24	1/27/2014	428	93
24	1/27/2014	2217	85
24	1/28/2014	340	92
24	1/28/2014	1801	94
24	1/29/2014	526	92
24	1/29/2014	2004	88
24	1/30/2014	448	101
24	2/10/2014	1950	102
24	2/16/2014	2105	88
24	3/3/2014	2055	83
30	10/2/2013	1855	60
30	10/3/2013	322	88
30	10/5/2013	218	97
30	10/5/2013	218	75
30	10/7/2013	1611	76
30	10/7/2013	2336	86
30	10/9/2013	1609	81
30	10/9/2013	2026	76
30	10/10/2013	300	82
30	10/10/2013	55	86
30	10/11/2013	1712	74
30	10/12/2013	2224	82
30	10/14/2013	1546	81
30	10/14/2013	1537	83
30	10/16/2013	1456	73
30	10/16/2013	2328	73
30	10/21/2013	1520	81
30	10/22/2013	542	74
30	10/22/2013	542	68
30	10/22/2013	542	81
30	10/22/2013	553	71
30	10/22/2013	553	81
30	10/22/2013	553	83
30	10/22/2013	558	75
30	10/23/2013	1618	71
30	10/28/2013	1611	70
30	10/28/2013	2319	85
30	10/30/2013	1538	75
30	10/31/2013	617	84
30	11/2/2013	1644	80
30	11/4/2013	1447	77
30	11/4/2013	1453	77
30	11/5/2013	45	81
30	11/5/2013	50	92
30	11/11/2013	1623	80
30	11/12/2013	347	77
30	11/14/2013	1800	86
30	11/15/2013	627	74
30	11/16/2013	1624	86
30	11/17/2013	1631	80
30	11/17/2013	2310	74
30	11/17/2013	42	75
30	11/18/2013	1920	93
30	11/20/2013	1758	82
30	11/23/2013	1807	87
30	11/24/2013	400	79
30	11/25/2013	712	75
30	11/29/2013	1845	75
30	12/1/2013	1917	83
30	12/2/2013	432	80
30	12/2/2013	1632	76
30	12/2/2013	2352	89
30	12/4/2013	1724	76
30	12/12/2013	1725	92
30	12/18/2013	2006	71
30	12/19/2013	240	88
30	12/19/2013	242	84
30	12/19/2013	1800	86
30	12/20/2013	715	79
30	12/20/2013	1935	88
30	12/21/2013	1015	104
30	12/21/2013	1923	87
30	1/6/2014	2347	81
30	1/7/2014	443	93
30	1/7/2014	2328	68
30	1/8/2014	445	82
30	1/8/2014	1908	74
30	1/9/2014	1951	73
30	1/10/2014	255	75
30	1/10/2014	1814	63
30	1/11/2014	1807	79
30	1/12/2014	1810	82
30	1/13/2014	2206	78
30	1/14/2014	226	60
30	1/14/2014	1812	87
30	1/15/2014	46	66
30	1/15/2014	1933	74
30	1/16/2014	1620	69
30	1/23/2014	1825	73
30	1/24/2014	340	72
30	1/24/2014	1837	116
30	1/25/2014	40	84
30	1/28/2014	1949	87
30	1/29/2014	1950	70
30	1/30/2014	110	83
30	1/30/2014	2223	74
30	1/31/2014	43	65
30	2/3/2014	1815	93
30	2/5/2014	536	78
30	2/10/2014	1900	86
30	2/11/2014	112	99
30	2/11/2014	554	75
30	2/11/2014	1815	78
30	2/12/2014	353	73
30	2/13/2014	1609	78
30	2/13/2014	2358	65
30	2/15/2014	1956	71
30	2/16/2014	123	73
30	2/18/2014	1523	89
30	2/18/2014	1559	90
30	2/19/2014	1703	70
30	2/20/2014	639	71
30	2/20/2014	1832	80
30	2/21/2014	504	80
30	2/24/2014	1509	64
30	2/25/2014	717	86
30	3/5/2014	1516	79
30	3/6/2014	642	81
30	3/6/2014	1703	77
30	3/11/2014	1400	86
30	3/12/2014	418	89
30	3/13/2014	634	74
30	3/14/2014	714	62
30	3/16/2014	1739	87
30	3/16/2014	3	81
23	9/21/2013	6	91
23	9/22/2013	1334	93
23	9/22/2013	1331	93
23	9/23/2013	356	83
23	9/23/2013	1203	92
23	9/24/2013	243	85
23	9/24/2013	1325	103
23	9/25/2013	253	70
23	9/25/2013	1234	96
23	9/26/2013	313	82
23	9/26/2013	1343	102
23	9/27/2013	446	87
23	9/27/2013	1415	90
23	9/28/2013	548	87
23	9/28/2013	1645	86
23	9/29/2013	602	94
23	9/29/2013	1604	97
23	9/30/2013	254	72
23	9/30/2013	1353	109
23	9/30/2013	1355	101
23	10/1/2013	1201	93
23	10/1/2013	515	90
23	10/2/2013	318	70
23	10/2/2013	1311	96
23	10/3/2013	1201	90
23	10/3/2013	532	85
23	10/4/2013	223	74
23	10/4/2013	1233	86
23	10/5/2013	235	80
23	10/5/2013	1227	80
23	10/6/2013	133	74
23	10/6/2013	1320	82
23	10/7/2013	343	80
23	10/7/2013	1230	93
23	10/8/2013	459	92
23	10/8/2013	539	73
23	10/8/2013	1312	86
23	10/9/2013	524	82
23	10/9/2013	1400	79
23	10/10/2013	1236	78
23	10/11/2013	416	77
23	10/11/2013	1254	92
23	10/12/2013	1239	87
23	10/13/2013	608	73
23	10/13/2013	1304	85
23	10/14/2013	322	78
23	10/14/2013	1138	77
23	10/15/2013	1240	85
23	10/15/2013	523	75
23	10/16/2013	318	82
23	10/16/2013	1333	82
23	10/17/2013	1243	87
23	10/18/2013	336	70
23	10/18/2013	1239	85
23	10/19/2013	309	93
23	10/19/2013	1421	87
23	10/20/2013	416	79
23	10/20/2013	1411	98
23	10/21/2013	306	74
23	10/21/2013	1245	100
23	10/22/2013	517	83
23	10/22/2013	1317	89
23	10/23/2013	245	69
23	10/23/2013	1403	94
23	10/24/2013	239	60
23	10/24/2013	1251	82
23	10/25/2013	327	78
23	10/25/2013	1228	91
23	10/26/2013	1158	77
23	10/27/2013	240	77
23	10/27/2013	1236	77
23	10/28/2013	255	68
23	10/28/2013	1250	83
23	10/29/2013	531	76
23	10/30/2013	207	94
23	10/30/2013	1450	84
23	10/31/2013	1301	94
23	10/31/2013	326	59
23	11/1/2013	323	76
23	11/1/2013	1243	87
23	11/2/2013	446	78
23	11/2/2013	1402	82
23	11/3/2013	402	75
23	11/3/2013	1445	90
23	11/4/2013	332	72
23	11/4/2013	1338	97
23	11/5/2013	721	78
23	11/5/2013	1306	99
23	11/6/2013	405	88
23	11/6/2013	1217	82
23	11/7/2013	1136	88
23	11/8/2013	529	87
23	11/8/2013	1514	88
23	11/9/2013	632	91
23	11/9/2013	1526	84
23	11/10/2013	824	81
23	11/10/2013	1455	88
23	11/11/2013	304	76
23	11/11/2013	304	82
23	11/11/2013	1337	82
23	11/11/2013	1337	91
23	11/12/2013	712	87
23	11/12/2013	1355	92
23	11/12/2013	1432	88
23	11/13/2013	249	88
23	11/13/2013	303	81
23	11/13/2013	1333	94
23	11/14/2013	354	84
23	11/14/2013	1349	100
23	11/14/2013	1433	89
23	11/15/2013	626	95
23	11/15/2013	1430	91
23	11/19/2013	1226	84
23	11/19/2013	1226	90
23	11/20/2013	1423	81
23	11/21/2013	320	81
23	11/21/2013	1200	81
23	11/22/2013	418	73
23	11/22/2013	1324	94
23	11/22/2013	1333	92
23	11/23/2013	539	76
23	11/23/2013	1423	93
23	11/24/2013	338	75
23	11/24/2013	1509	79
23	11/25/2013	252	79
23	11/25/2013	1423	97
23	11/26/2013	643	87
23	11/26/2013	1402	85
23	11/27/2013	436	84
23	11/27/2013	438	79
23	11/27/2013	1349	86
23	11/28/2013	459	85
23	11/28/2013	1535	92
23	11/29/2013	1311	81
23	11/30/2013	743	74
23	11/30/2013	1530	96
23	12/1/2013	558	77
23	12/1/2013	1602	86
23	12/2/2013	312	81
23	12/2/2013	1249	81
23	12/3/2013	618	80
23	12/3/2013	1309	86
23	12/3/2013	1350	87
23	12/4/2013	434	62
23	12/4/2013	1347	80
23	12/5/2013	321	76
23	12/5/2013	1435	73
23	12/6/2013	1547	75
23	12/6/2013	328	69
23	12/7/2013	205	92
23	12/7/2013	458	88
23	12/7/2013	1351	92
23	12/8/2013	522	76
23	12/8/2013	1406	81
23	12/9/2013	637	81
23	12/9/2013	1330	97
23	12/10/2013	1403	93
23	12/11/2013	543	77
23	12/11/2013	1413	89
23	12/12/2013	1425	75
23	12/21/2013	1301	91
23	12/21/2013	1303	84
23	12/21/2013	1303	91
23	12/22/2013	745	81
23	12/22/2013	1806	95
23	12/23/2013	506	80
23	12/23/2013	1339	90
23	12/24/2013	716	87
23	12/25/2013	532	78
23	12/25/2013	532	85
23	12/26/2013	1337	87
23	12/27/2013	1346	97
23	12/28/2013	319	97
23	12/29/2013	236	73
23	12/29/2013	1344	94
23	12/30/2013	1409	94
23	12/31/2013	1335	78
23	1/1/2014	410	80
23	1/2/2014	231	77
23	1/2/2014	1347	99
23	1/3/2014	335	83
23	1/3/2014	1644	89
23	1/3/2014	1646	89
23	1/4/2014	727	88
23	1/4/2014	2128	80
23	1/5/2014	235	81
23	1/6/2014	16	89
23	1/6/2014	408	86
23	1/6/2014	1418	83
23	1/7/2014	715	82
23	1/7/2014	1400	84
23	1/14/2014	1415	92
23	1/15/2014	1601	94
23	1/15/2014	507	94
23	1/15/2014	1550	106
23	1/16/2014	1345	91
23	1/16/2014	1345	88
23	1/17/2014	527	88
23	1/17/2014	537	82
23	1/18/2014	705	86
23	1/18/2014	709	86
23	1/20/2014	1457	87
23	1/21/2014	1457	75
23	1/21/2014	1609	82
23	1/22/2014	1517	86
23	1/23/2014	405	79
23	1/23/2014	1504	81
23	1/24/2014	1328	83
23	1/24/2014	1328	91
23	1/25/2014	1313	98
23	1/26/2014	247	84
23	1/26/2014	1839	84
23	1/27/2014	751	101
23	1/27/2014	756	91
23	1/28/2014	1309	86
23	1/29/2014	1224	95
23	1/29/2014	1227	91
23	1/29/2014	443	83
23	1/30/2014	348	85
23	1/30/2014	1854	87
23	1/31/2014	1356	90
23	2/1/2014	507	80
23	2/1/2014	1640	86
23	2/2/2014	605	84
23	2/3/2014	346	67
23	2/3/2014	346	87
23	2/4/2014	1419	74
23	2/5/2014	415	76
23	2/5/2014	1721	73
23	2/6/2014	333	75
23	2/9/2014	56	86
23	2/10/2014	121	79
23	2/11/2014	1251	87
23	2/12/2014	1359	94
23	2/13/2014	321	74
23	2/13/2014	1328	88
23	2/15/2014	2123	86
23	2/16/2014	448	100
23	2/16/2014	532	88
23	2/17/2014	121	79
23	2/17/2014	414	82
23	2/18/2014	1358	94
23	2/19/2014	619	85
23	2/19/2014	2315	91
23	2/21/2014	1345	84
23	2/22/2014	407	84
23	2/22/2014	408	84
23	2/22/2014	754	72
23	2/22/2014	1516	81
23	2/24/2014	1330	89
23	2/25/2014	1345	81
23	2/26/2014	525	86
23	2/26/2014	1553	82
23	2/28/2014	1557	83
23	2/28/2014	1557	84
23	2/28/2014	1557	86
23	3/2/2014	156	77
23	3/2/2014	646	76
23	3/3/2014	648	90
23	3/5/2014	48	74
23	3/5/2014	50	75
23	3/5/2014	1646	89
23	3/5/2014	1649	88
23	3/6/2014	1353	84
23	3/6/2014	1357	86
23	3/7/2014	402	79
23	3/7/2014	1322	83
23	3/11/2014	219	80
23	3/11/2014	218	85
23	3/13/2014	2031	83
23	3/14/2014	1218	91
23	3/14/2014	1415	94
23	3/15/2014	325	76
23	3/15/2014	1931	79
23	3/16/2014	1905	89
23	3/17/2014	310	82
23	3/19/2014	1436	83
23	3/20/2014	428	81
23	3/21/2014	429	87
28	9/11/2013	1733	94
28	9/13/2013	1307	101
28	9/14/2013	248	91
28	9/16/2013	1535	92
28	9/17/2013	218	101
28	9/18/2013	1542	96
28	9/19/2013	230	96
28	9/19/2013	1717	90
28	9/20/2013	1710	92
28	9/21/2013	204	98
28	9/22/2013	1522	95
28	9/23/2013	1435	93
28	9/25/2013	1234	93
28	9/26/2013	356	96
28	9/27/2013	1427	99
28	9/28/2013	1631	96
28	9/30/2013	1712	93
28	9/30/2013	1714	94
28	10/1/2013	1425	95
28	10/1/2013	1425	94
28	10/1/2013	1425	93
28	10/2/2013	521	93
28	10/3/2013	1433	101
28	10/5/2013	1804	95
28	10/7/2013	1421	101
28	10/8/2013	330	85
28	10/9/2013	1442	97
28	10/10/2013	1554	101
28	10/11/2013	411	99
28	10/12/2013	1240	101
28	10/14/2013	1901	92
28	10/15/2013	1551	90
28	10/17/2013	225	89
28	10/19/2013	1554	94
28	10/24/2013	1437	89
28	10/25/2013	1530	95
28	10/26/2013	1252	97
28	10/27/2013	521	94
28	10/28/2013	1403	92
28	10/29/2013	1917	92
28	10/30/2013	1702	92
28	11/1/2013	212	101
28	11/3/2013	1555	95
28	11/4/2013	407	87
28	11/7/2013	1527	97
28	11/8/2013	1631	100
28	11/9/2013	1520	84
28	11/9/2013	1520	97
28	11/11/2013	338	85
28	11/13/2013	1452	87
28	11/15/2013	1736	93
28	11/16/2013	645	88
28	11/18/2013	1705	90
28	11/20/2013	1702	93
28	11/21/2013	650	97
28	11/22/2013	1519	89
28	11/25/2013	1527	92
28	11/27/2013	1521	93
28	11/30/2013	1349	96
28	12/1/2013	1705	88
28	12/2/2013	549	86
28	12/2/2013	1519	91
28	12/2/2013	1519	88
28	12/3/2013	604	89
28	12/4/2013	1559	92
28	12/8/2013	1348	90
28	12/10/2013	1625	91
28	12/11/2013	616	93
28	12/13/2013	1733	94
28	12/14/2013	523	92
28	12/16/2013	1735	90
28	12/19/2013	1724	91
28	12/20/2013	732	87
28	12/21/2013	1740	86
28	12/22/2013	640	101
28	12/23/2013	1736	96
28	12/24/2013	543	90
28	12/25/2013	1656	100
28	12/27/2013	1635	91
28	12/28/2013	234	90
28	12/29/2013	1706	102
28	12/30/2013	527	94
28	1/1/2014	1834	88
28	1/2/2014	1605	95
28	1/3/2014	445	91
28	1/4/2014	1628	100
28	1/5/2014	504	99
28	1/5/2014	1737	90
28	1/6/2014	335	95
28	1/7/2014	1610	99
28	1/8/2014	1555	90
28	1/9/2014	534	91
28	1/10/2014	1712	88
28	1/11/2014	524	89
28	1/12/2014	1705	97
28	1/13/2014	732	91
28	1/14/2014	530	90
28	1/15/2014	1701	95
28	1/16/2014	1622	96
28	1/16/2014	610	86
28	1/17/2014	519	83
28	1/17/2014	1710	88
28	1/18/2014	534	84
28	1/18/2014	533	93
28	1/19/2014	1618	93
28	1/19/2014	1620	95
28	1/19/2014	1617	99
28	1/20/2014	1631	91
28	1/20/2014	615	80
28	1/21/2014	1620	92
28	1/22/2014	1621	83
28	1/23/2014	1635	90
28	1/23/2014	1636	90
28	1/24/2014	714	83
28	1/24/2014	1602	85
28	1/25/2014	648	96
28	1/26/2014	1626	93
28	1/28/2014	1621	99
28	1/29/2014	723	81
28	1/30/2014	1638	95
28	1/31/2014	534	91
28	2/2/2014	1620	111
28	2/2/2014	1621	82
28	2/3/2014	624	87
28	2/4/2014	1612	85
28	2/5/2014	835	82
28	2/6/2014	1627	78
28	2/7/2014	448	87
28	2/8/2014	1747	90
28	2/9/2014	831	78
28	2/10/2014	1555	86
28	2/11/2014	658	93
28	2/12/2014	1632	98
28	2/13/2014	406	89
28	2/15/2014	1601	92
28	2/16/2014	815	96
28	2/17/2014	1703	87
28	2/18/2014	722	89
28	2/19/2014	1627	96
28	2/20/2014	742	73
28	2/21/2014	1634	82
28	2/22/2014	727	70
28	2/22/2014	1617	87
28	2/23/2014	500	93
28	2/25/2014	935	93
28	2/26/2014	1646	86
28	2/27/2014	604	82
28	3/1/2014	622	80
28	3/2/2014	1638	81
28	3/3/2014	826	79
28	3/5/2014	953	79
28	3/8/2014	1403	86
21	8/22/2013	4	78
21	8/26/2013	1226	80
21	8/26/2013	1234	81
21	8/27/2013	1327	93
21	8/27/2013	1948	77
21	8/27/2013	2050	78
21	8/27/2013	2119	78
21	8/27/2013	2121	78
21	8/30/2013	1311	86
21	8/31/2013	244	80
21	9/1/2013	1455	77
21	9/2/2013	526	68
21	9/3/2013	1259	81
21	9/4/2013	220	76
21	9/5/2013	1328	78
21	9/6/2013	155	68
21	9/8/2013	1430	83
21	9/9/2013	225	71
21	9/10/2013	1318	87
21	9/11/2013	205	68
21	9/12/2013	1326	85
21	9/13/2013	127	78
21	9/13/2013	1248	70
21	9/14/2013	249	73
21	9/16/2013	1254	81
21	9/17/2013	214	80
21	9/18/2013	1351	75
21	9/19/2013	345	75
21	9/20/2013	145	74
21	9/20/2013	1258	77
21	9/21/2013	211	79
21	9/23/2013	1318	81
21	9/24/2013	1320	75
21	9/25/2013	117	80
21	9/27/2013	1551	74
21	9/28/2013	221	77
21	9/29/2013	1428	76
21	9/30/2013	1259	90
21	9/30/2013	251	77
21	10/1/2013	1240	85
21	10/2/2013	212	70
21	10/3/2013	1303	74
21	10/4/2013	334	68
21	10/5/2013	1511	83
21	10/6/2013	325	70
21	10/7/2013	1348	69
21	10/8/2013	1240	75
21	10/9/2013	200	76
21	10/10/2013	1312	73
21	10/11/2013	205	70
21	10/11/2013	1354	76
21	10/12/2013	204	81
21	10/20/2013	1402	77
21	10/21/2013	254	72
21	10/22/2013	1458	89
21	10/23/2013	108	76
21	10/25/2013	1320	74
21	10/26/2013	526	76
21	10/28/2013	1342	76
21	10/29/2013	28	71
21	10/31/2013	1243	77
21	11/1/2013	131	79
21	11/2/2013	134	76
21	11/2/2013	1437	78
21	11/2/2013	444	78
21	11/3/2013	246	73
21	11/4/2013	1421	77
21	11/5/2013	1400	77
21	11/6/2013	215	74
21	11/6/2013	1408	73
21	11/7/2013	230	74
21	11/7/2013	1344	79
21	11/8/2013	38	85
21	11/11/2013	1439	73
21	11/12/2013	221	73
21	11/12/2013	1501	79
21	11/13/2013	246	76
21	11/13/2013	1427	66
21	11/14/2013	334	76
21	11/15/2013	335	73
21	11/15/2013	1346	77
21	11/18/2013	1435	79
21	11/18/2013	1437	77
21	11/19/2013	308	86
21	11/19/2013	1510	72
21	11/20/2013	503	75
21	11/20/2013	1421	78
21	11/21/2013	611	68
21	11/21/2013	1425	75
21	11/22/2013	338	66
21	11/25/2013	1429	70
21	11/26/2013	308	72
21	11/26/2013	1445	79
21	11/27/2013	348	75
21	11/27/2013	1551	79
21	12/3/2013	1432	84
21	12/4/2013	143	80
21	12/4/2013	1523	76
21	12/5/2013	455	78
21	12/5/2013	1427	75
21	12/6/2013	237	75
21	12/7/2013	204	76
21	12/9/2013	1449	81
21	12/10/2013	436	78
21	12/10/2013	1528	83
21	12/11/2013	251	75
21	12/11/2013	1459	54
21	12/12/2013	324	77
21	12/13/2013	1350	73
21	12/15/2013	1733	65
21	12/16/2013	232	73
21	12/16/2013	1458	82
21	12/17/2013	1419	74
21	12/18/2013	1412	67
21	12/19/2013	1352	69
21	12/20/2013	408	72
21	12/20/2013	1353	78
21	12/21/2013	421	75
21	12/22/2013	1540	58
21	12/23/2013	232	81
21	12/24/2013	1500	80
21	12/26/2013	1350	64
21	12/26/2013	1400	71
21	12/27/2013	427	71
21	12/27/2013	1557	72
21	12/30/2013	1353	75
21	1/1/2014	1741	74
21	1/1/2014	311	72
21	1/2/2014	1406	79
21	1/2/2014	310	74
21	1/3/2014	301	90
21	1/3/2014	301	78
21	1/5/2014	1529	86
21	1/6/2014	153	99
21	1/6/2014	1536	79
21	1/7/2014	407	77
21	1/8/2014	236	75
21	1/8/2014	237	73
21	1/8/2014	1530	74
21	1/9/2014	1530	69
21	1/10/2014	1544	75
21	1/11/2014	505	72
21	1/13/2014	1420	81
21	1/14/2014	1442	80
21	1/15/2014	203	78
21	1/15/2014	205	106
21	1/15/2014	1412	70
21	1/16/2014	1421	75
21	1/17/2014	1344	70
21	1/17/2014	1344	72
21	1/20/2014	1431	72
21	1/21/2014	1359	76
21	1/22/2014	114	77
21	1/22/2014	1401	85
21	1/23/2014	224	90
21	1/23/2014	1405	68
21	1/24/2014	100	72
21	1/24/2014	1422	77
21	1/25/2014	221	70
21	1/27/2014	1413	92
21	1/28/2014	1414	76
21	1/29/2014	227	72
21	1/29/2014	1438	72
21	1/29/2014	2344	72
21	1/30/2014	1403	71
21	1/31/2014	239	69
21	1/31/2014	1423	73
21	2/1/2014	447	72
21	2/3/2014	1353	67
21	2/4/2014	450	72
21	2/4/2014	1413	72
21	2/5/2014	146	77
21	2/5/2014	1404	72
21	2/6/2014	354	70
21	2/6/2014	1442	71
21	2/7/2014	1346	73
21	2/8/2014	149	79
21	2/9/2014	1638	69
21	2/10/2014	1355	75
21	2/11/2014	405	69
21	2/14/2014	1441	78
21	2/15/2014	132	69
21	2/15/2014	1530	77
21	2/16/2014	136	72
21	2/16/2014	1821	74
21	2/17/2014	301	76
21	2/17/2014	1411	77
21	2/18/2014	241	74
21	2/18/2014	1413	76
21	2/19/2014	243	72
21	2/19/2014	1402	67
21	2/20/2014	301	72
11	10/19/2013	14	87
11	10/20/2013	1527	83
11	10/21/2013	325	75
11	10/21/2013	327	68
11	10/23/2013	359	80
11	10/23/2013	1303	60
11	10/23/2013	1351	66
11	10/24/2013	344	63
11	10/28/2013	1330	80
11	10/29/2013	315	66
11	10/30/2013	1309	65
11	10/31/2013	404	59
11	11/1/2013	1324	69
11	11/2/2013	400	66
11	11/4/2013	1426	62
11	11/5/2013	409	71
11	11/6/2013	413	61
11	11/7/2013	1334	69
11	11/8/2013	348	64
11	11/11/2013	1417	81
11	11/12/2013	416	72
11	11/13/2013	1354	68
11	11/14/2013	228	73
11	11/15/2013	1420	75
11	11/16/2013	347	65
11	11/18/2013	1425	62
11	11/19/2013	433	68
11	11/20/2013	1353	68
11	11/21/2013	427	60
11	11/22/2013	1426	76
11	11/23/2013	249	72
11	11/25/2013	1311	74
11	11/26/2013	316	76
11	11/28/2013	254	72
11	11/28/2013	254	74
11	11/30/2013	1420	72
11	12/1/2013	410	73
11	12/2/2013	1428	82
11	12/3/2013	506	62
11	12/5/2013	1328	72
11	12/6/2013	439	70
11	12/6/2013	1422	87
11	12/7/2013	549	72
11	12/9/2013	1418	85
11	12/10/2013	449	64
11	12/11/2013	1359	76
11	12/12/2013	512	68
11	12/14/2013	1610	79
11	12/15/2013	644	72
11	12/16/2013	1423	73
11	12/17/2013	539	75
11	12/18/2013	1422	73
11	12/19/2013	433	71
11	12/20/2013	1338	83
11	12/21/2013	503	66
11	12/23/2013	1409	76
11	12/24/2013	429	74
11	12/26/2013	434	71
11	12/26/2013	615	66
11	12/27/2013	1355	74
11	12/28/2013	425	75
11	12/30/2013	1411	74
11	12/31/2013	526	66
11	1/1/2014	1441	72
11	1/2/2014	254	57
11	1/3/2014	1418	57
11	1/3/2014	1419	85
11	1/6/2014	1734	79
11	1/6/2014	1734	65
11	1/9/2014	405	76
11	1/9/2014	433	62
11	1/10/2014	1423	69
11	1/11/2014	517	67
11	1/13/2014	1458	71
11	1/16/2014	249	78
11	1/17/2014	428	72
11	1/17/2014	430	59
11	1/18/2014	38	79
11	1/19/2014	1622	66
11	1/21/2014	423	80
11	1/22/2014	1355	72
11	1/22/2014	1356	68
11	1/24/2014	1350	68
11	1/24/2014	1352	75
11	1/25/2014	52	86
11	1/27/2014	1455	81
11	1/28/2014	324	70
11	1/29/2014	1423	71
11	1/30/2014	1323	78
11	1/31/2014	437	76
11	1/31/2014	439	60
11	2/3/2014	1424	81
11	2/4/2014	433	81
11	2/4/2014	435	65
11	2/6/2014	1332	70
11	2/7/2014	449	58
11	2/7/2014	1359	74
11	2/8/2014	455	63
11	2/10/2014	1356	67
11	2/11/2014	432	71
11	2/12/2014	1357	73
11	2/13/2014	507	59
11	2/14/2014	1353	75
11	2/15/2014	628	72
11	2/17/2014	1351	71
11	2/18/2014	337	62
11	2/19/2014	1353	79
11	2/20/2014	358	65
11	2/21/2014	1411	74
11	2/22/2014	502	68
11	2/23/2014	1714	78
11	2/24/2014	255	73
11	2/25/2014	1353	73
11	2/26/2014	314	76
11	2/26/2014	1422	68
11	2/27/2014	425	57
11	3/2/2014	1721	74
11	3/3/2014	522	62
11	3/4/2014	1336	73
11	3/5/2014	451	60
11	3/5/2014	1409	64
11	3/6/2014	439	69
11	3/9/2014	1433	72
11	3/10/2014	338	64
11	3/10/2014	1303	79
11	3/11/2014	312	61
11	3/13/2014	315	63
11	3/16/2014	1612	78
11	3/17/2014	319	67
11	3/17/2014	1307	72
11	3/18/2014	335	70
11	3/18/2014	1229	68
11	3/19/2014	137	65
11	3/23/2014	1418	75
11	3/24/2014	248	69
11	3/24/2014	1300	65
11	3/25/2014	319	72
11	3/25/2014	1231	71
11	3/26/2014	336	69
11	3/26/2014	1615	64
11	3/30/2014	1412	75
11	3/31/2014	345	68
11	3/31/2014	1252	80
11	4/1/2014	332	72
11	4/1/2014	1226	80
11	4/2/2014	329	73
11	4/6/2014	1341	76
11	4/7/2014	312	70
[truncated: 4,266 more rows]
