# Supplementary material for: A framework for smartphone-enabled, patient-generated health data analysis
Source: PeerJ. 2016 Aug 2;4:e2284. doi: 10.7717/peerj.2284 (PMC4975026; doi:10.7717/peerj.2284)
Supplement: Supplemental Information 2 [file peerj-04-2284-s002.csv]

ID	Date	Time	Systolic_BP
27	10/2/2013	1748	130
27	10/8/2013	1811	130
27	10/8/2013	1837	144
27	10/10/2013	2100	148
27	10/10/2013	2134	128
27	10/10/2013	2253	131
27	10/17/2013	221	142
27	10/17/2013	214	144
27	10/18/2013	2009	149
27	10/19/2013	1948	155
27	10/21/2013	1814	149
27	10/21/2013	2122	140
27	10/28/2013	1713	130
27	10/29/2013	311	146
27	10/30/2013	2114	135
27	10/31/2013	2039	111
27	10/31/2013	2039	120
27	11/1/2013	803	114
27	11/1/2013	803	121
27	11/1/2013	803	124
27	11/1/2013	1242	114
27	11/1/2013	1609	134
27	11/12/2013	2320	128
27	11/13/2013	1446	139
27	11/14/2013	416	162
27	11/14/2013	411	171
27	11/14/2013	411	155
27	11/14/2013	407	162
27	11/14/2013	55	167
27	11/14/2013	55	159
27	11/14/2013	1409	145
27	11/14/2013	1904	144
27	11/14/2013	1904	135
27	11/15/2013	100	143
27	11/15/2013	1459	131
27	11/17/2013	1615	138
27	11/17/2013	2355	137
27	11/18/2013	1349	119
27	11/19/2013	1516	133
27	11/20/2013	503	117
27	11/20/2013	1859	161
27	11/21/2013	14	134
27	11/21/2013	1521	128
27	11/22/2013	2250	137
27	11/23/2013	1607	135
27	11/23/2013	2018	142
27	11/24/2013	1609	139
27	11/25/2013	139	107
27	11/25/2013	146	104
27	11/25/2013	1432	138
27	11/27/2013	345	148
27	11/27/2013	1530	118
27	11/28/2013	1626	147
27	11/28/2013	1640	155
27	11/29/2013	1901	113
27	11/30/2013	1904	133
27	12/1/2013	1647	145
27	12/4/2013	1746	121
27	12/9/2013	1751	128
27	12/9/2013	1813	152
27	12/9/2013	2042	132
27	12/11/2013	1530	125
27	12/12/2013	1606	104
27	12/13/2013	724	137
27	12/13/2013	1556	122
27	12/14/2013	635	110
27	12/14/2013	1559	141
27	12/16/2013	1626	125
27	12/17/2013	910	121
27	12/17/2013	1457	117
27	12/18/2013	911	135
27	12/18/2013	1752	129
27	12/19/2013	1558	142
27	12/20/2013	516	159
27	12/20/2013	1627	159
27	12/20/2013	1629	135
27	12/21/2013	1803	132
27	12/21/2013	2101	139
27	12/22/2013	2009	135
27	12/22/2013	1539	141
27	12/22/2013	2000	135
27	12/23/2013	413	105
27	12/23/2013	445	122
27	12/23/2013	1517	121
27	12/24/2013	1611	141
27	12/24/2013	1706	150
27	12/25/2013	1602	137
27	12/27/2013	508	138
27	12/27/2013	515	150
27	12/27/2013	1257	136
27	12/28/2013	344	150
27	12/28/2013	1948	131
27	12/29/2013	1610	129
27	12/30/2013	911	109
27	12/30/2013	1648	153
27	12/31/2013	1702	142
27	1/2/2014	1533	120
27	1/2/2014	1538	101
27	1/2/2014	744	120
27	1/3/2014	800	128
27	1/3/2014	1830	125
27	1/4/2014	1711	135
27	1/6/2014	922	133
27	1/6/2014	1756	139
27	1/7/2014	1554	141
27	1/8/2014	1655	123
27	1/9/2014	1553	143
27	1/11/2014	1649	140
27	1/13/2014	1339	140
27	1/14/2014	1558	140
27	1/15/2014	1606	143
27	1/16/2014	1557	126
27	1/17/2014	1546	130
27	1/18/2014	1605	151
27	1/18/2014	1724	147
27	1/19/2014	939	123
27	1/19/2014	1605	136
27	1/21/2014	759	145
27	1/22/2014	804	136
27	1/22/2014	1732	141
27	1/23/2014	1545	136
27	1/30/2014	2341	125
27	2/1/2014	2344	133
27	2/2/2014	1534	132
27	2/2/2014	2308	147
27	2/4/2014	1934	146
27	2/5/2014	20	134
27	2/7/2014	1457	133
27	2/9/2014	1635	138
27	2/10/2014	24	137
27	2/10/2014	25	162
27	2/10/2014	135	151
27	2/10/2014	1613	138
27	2/10/2014	1614	147
27	2/11/2014	224	103
27	2/11/2014	226	130
27	2/11/2014	1620	145
27	2/11/2014	1730	144
27	2/12/2014	147	128
27	2/12/2014	147	121
27	2/12/2014	1556	135
27	2/12/2014	1558	147
27	2/13/2014	225	134
27	2/13/2014	1728	145
27	2/14/2014	38	123
27	2/14/2014	4	121
27	2/15/2014	148	136
27	2/15/2014	151	128
27	2/21/2014	1834	149
27	2/22/2014	822	147
27	2/22/2014	1618	145
27	2/23/2014	847	129
27	2/23/2014	1624	144
27	2/24/2014	1000	124
27	2/25/2014	1000	153
27	2/25/2014	1256	133
27	2/26/2014	1523	154
27	2/27/2014	1620	137
27	2/28/2014	1613	141
27	3/1/2014	1626	131
27	3/2/2014	109	138
27	3/3/2014	1634	132
27	3/3/2014	1630	135
27	3/4/2014	1626	121
27	3/5/2014	1501	129
27	3/6/2014	1618	134
27	3/11/2014	1518	132
27	3/11/2014	1518	134
27	3/11/2014	1451	134
27	3/12/2014	1518	141
27	3/12/2014	1557	131
27	3/19/2014	1617	127
27	3/21/2014	1438	132
27	3/23/2014	1447	144
27	3/24/2014	1547	145
27	3/26/2014	1615	138
27	3/27/2014	510	129
27	3/27/2014	1528	142
27	3/28/2014	700	142
27	3/29/2014	1556	122
27	3/29/2014	1459	141
27	3/30/2014	1607	141
27	3/31/2014	1618	133
9	9/9/2013	1925	134
9	9/10/2013	1735	130
9	9/11/2013	2230	128
9	9/11/2013	545	118
9	9/12/2013	1956	138
9	9/12/2013	644	138
9	9/13/2013	125	115
9	9/16/2013	27	143
9	9/16/2013	646	147
9	9/18/2013	2308	127
9	9/19/2013	141	132
9	9/21/2013	604	139
9	9/21/2013	1826	137
9	9/22/2013	610	124
9	9/22/2013	2029	146
9	9/23/2013	104	134
9	9/25/2013	1848	130
9	9/26/2013	125	149
9	9/27/2013	1956	154
9	9/28/2013	738	140
9	9/29/2013	45	113
9	10/1/2013	2025	126
9	10/2/2013	653	114
9	10/2/2013	1913	144
9	10/3/2013	145	153
9	10/4/2013	1515	130
9	10/5/2013	2234	145
9	10/6/2013	1957	117
9	10/7/2013	658	141
9	10/11/2013	802	136
9	10/12/2013	1846	145
9	10/12/2013	601	128
9	10/13/2013	605	129
9	10/15/2013	1904	145
9	10/17/2013	1457	157
9	10/17/2013	2010	116
9	10/17/2013	2019	134
9	10/18/2013	303	126
9	10/21/2013	2247	127
9	10/23/2013	2016	137
9	10/30/2013	1945	131
9	10/30/2013	2241	121
9	11/2/2013	133	138
9	11/3/2013	45	135
9	11/4/2013	2117	121
9	11/5/2013	2131	135
9	11/6/2013	220	136
9	11/25/2013	622	140
9	12/13/2013	640	133
9	12/14/2013	506	121
9	12/14/2013	506	130
9	12/14/2013	2128	142
9	12/15/2013	222	133
9	12/20/2013	506	132
9	12/24/2013	56	132
9	12/26/2013	440	132
9	12/29/2013	145	155
9	12/29/2013	807	132
9	1/3/2014	231	128
9	1/3/2014	904	111
9	1/8/2014	712	152
9	1/8/2014	712	126
9	1/12/2014	228	130
9	1/16/2014	641	128
9	1/16/2014	424	122
9	1/17/2014	512	140
9	1/23/2014	347	126
9	1/29/2014	223	144
9	1/30/2014	552	150
9	2/5/2014	643	130
9	2/6/2014	259	149
9	2/6/2014	640	142
9	2/7/2014	225	137
9	2/13/2014	204	132
9	2/20/2014	623	139
9	2/22/2014	203	127
9	2/27/2014	215	140
9	2/28/2014	151	120
9	3/2/2014	2102	152
9	3/6/2014	2010	144
19	11/5/2013	2103	158
19	11/8/2013	1403	139
19	11/8/2013	1652	140
19	11/12/2013	1720	133
19	11/13/2013	146	131
19	11/13/2013	1634	127
19	11/14/2013	407	137
19	11/14/2013	1637	127
19	11/15/2013	556	137
19	11/16/2013	56	132
19	11/16/2013	56	119
19	11/16/2013	1854	128
19	11/17/2013	110	121
19	11/18/2013	311	109
19	11/18/2013	312	122
19	11/19/2013	1646	130
19	11/19/2013	1656	133
19	11/20/2013	1632	127
19	11/21/2013	2	140
19	11/21/2013	1622	123
19	11/22/2013	557	144
19	11/22/2013	1633	125
19	11/23/2013	1902	115
19	11/24/2013	537	113
19	11/24/2013	1819	122
19	11/25/2013	1638	123
19	11/26/2013	1701	117
19	11/27/2013	1628	137
19	11/29/2013	1841	154
19	12/2/2013	1811	166
19	12/2/2013	1813	127
19	12/3/2013	2053	123
19	12/4/2013	2055	161
19	12/4/2013	2055	123
19	12/5/2013	300	122
19	12/5/2013	1635	140
19	12/6/2013	1711	127
19	12/7/2013	1832	128
19	12/8/2013	1905	124
19	12/9/2013	1658	142
19	12/10/2013	1717	135
19	12/11/2013	1655	135
19	12/11/2013	2341	147
19	12/12/2013	1645	134
19	12/13/2013	1740	108
19	12/13/2013	114	119
19	12/14/2013	133	134
19	12/14/2013	1800	117
19	12/15/2013	58	126
19	12/15/2013	2034	113
19	12/16/2013	816	124
19	12/16/2013	1624	129
19	12/17/2013	1719	130
19	12/18/2013	1612	129
19	12/18/2013	1612	124
19	12/19/2013	429	139
19	12/19/2013	1639	134
19	12/20/2013	843	116
19	12/20/2013	1658	137
19	12/21/2013	1713	147
19	12/25/2013	2109	128
19	12/26/2013	2005	143
19	12/27/2013	2115	138
19	12/28/2013	121	168
19	12/28/2013	1750	140
19	12/29/2013	1839	138
19	12/30/2013	515	131
19	12/30/2013	1853	135
19	12/31/2013	1741	151
19	1/1/2014	319	164
19	1/1/2014	1926	125
19	1/2/2014	1808	128
19	1/4/2014	1817	140
19	1/5/2014	1903	127
19	1/6/2014	1731	139
19	1/7/2014	740	114
19	1/7/2014	1514	143
19	1/8/2014	831	120
19	1/8/2014	1603	129
19	1/9/2014	742	113
19	1/9/2014	1519	132
19	1/11/2014	1739	131
19	1/11/2014	48	154
19	1/11/2014	502	140
19	1/12/2014	1748	134
19	1/13/2014	1743	123
19	1/14/2014	714	113
19	1/14/2014	1730	131
19	1/15/2014	1852	145
19	1/16/2014	1748	122
19	1/17/2014	434	128
19	1/17/2014	1807	139
19	1/18/2014	635	128
19	1/18/2014	1744	135
19	1/19/2014	1702	120
19	1/20/2014	1828	130
19	1/21/2014	1724	130
19	1/22/2014	322	137
19	1/22/2014	1641	129
19	1/23/2014	550	91
19	1/23/2014	1532	123
19	1/24/2014	1711	117
19	1/25/2014	554	120
19	1/25/2014	1801	152
19	1/26/2014	738	135
19	1/26/2014	1828	131
19	1/27/2014	1733	125
19	1/28/2014	1810	140
19	1/28/2014	308	124
19	1/29/2014	708	136
19	1/29/2014	1649	136
19	1/30/2014	1755	135
19	1/31/2014	741	100
19	1/31/2014	1825	126
19	2/1/2014	1825	120
19	2/2/2014	433	129
19	2/2/2014	1734	127
19	2/3/2014	359	133
19	2/4/2014	359	137
19	2/4/2014	1728	136
19	2/5/2014	709	132
19	2/5/2014	1704	130
19	2/6/2014	1825	123
19	2/7/2014	213	129
19	2/7/2014	1845	127
19	2/8/2014	1800	146
19	2/8/2014	323	124
19	2/9/2014	1805	118
19	2/10/2014	1809	135
19	2/11/2014	1705	150
19	2/15/2014	2127	128
19	2/16/2014	1736	132
19	2/17/2014	1925	125
19	2/18/2014	1819	138
19	2/19/2014	147	153
19	2/19/2014	1955	147
19	2/20/2014	606	137
19	2/20/2014	1716	121
19	2/21/2014	657	120
19	2/21/2014	1840	132
19	2/22/2014	1842	135
19	2/23/2014	354	134
19	2/23/2014	1742	121
19	2/24/2014	1745	128
19	2/25/2014	1658	133
19	2/26/2014	111	134
19	2/26/2014	1521	146
19	2/27/2014	358	170
19	2/27/2014	1625	143
19	2/28/2014	338	141
19	2/28/2014	1531	144
19	3/1/2014	211	129
19	3/1/2014	1703	121
19	3/2/2014	1656	134
19	3/3/2014	534	126
19	3/3/2014	1641	138
19	3/4/2014	1628	143
19	3/5/2014	1618	112
19	3/5/2014	1618	143
19	3/6/2014	403	128
19	3/6/2014	1629	136
19	3/7/2014	1600	130
19	3/7/2014	1600	122
19	3/8/2014	1642	131
19	3/9/2014	1729	128
19	3/10/2014	331	131
19	3/10/2014	1538	140
19	3/11/2014	514	115
19	3/11/2014	1511	144
19	3/12/2014	1511	135
19	3/13/2014	1518	125
19	3/14/2014	505	102
19	3/14/2014	1520	141
19	3/15/2014	1640	144
19	3/16/2014	1631	142
19	3/17/2014	1455	148
19	3/18/2014	59	126
19	3/18/2014	1459	127
19	3/19/2014	414	152
19	3/19/2014	1502	140
19	3/20/2014	420	130
19	3/21/2014	420	137
19	3/21/2014	541	124
19	3/21/2014	1517	142
19	3/22/2014	115	138
19	3/22/2014	1627	136
19	3/23/2014	1607	148
19	3/24/2014	146	137
19	3/24/2014	1638	130
19	3/25/2014	133	151
19	3/25/2014	1752	146
19	3/26/2014	1522	135
19	3/28/2014	154	143
19	3/28/2014	154	134
19	3/28/2014	1640	137
19	3/29/2014	1740	121
19	3/30/2014	137	127
19	3/30/2014	1423	132
19	3/31/2014	126	131
19	3/31/2014	1602	132
19	4/1/2014	1421	157
19	4/2/2014	1527	146
19	4/3/2014	516	121
19	4/3/2014	1637	144
19	4/4/2014	310	147
19	4/4/2014	1527	146
19	4/5/2014	119	141
19	4/5/2014	1630	128
19	4/6/2014	159	161
19	4/6/2014	1557	137
19	4/7/2014	1529	152
19	4/8/2014	219	104
19	4/8/2014	1538	134
19	4/9/2014	115	132
19	4/9/2014	1454	138
19	4/10/2014	313	121
19	4/10/2014	1528	140
19	4/11/2014	1609	138
19	4/11/2014	205	144
19	4/12/2014	210	154
19	4/12/2014	1834	167
19	4/12/2014	2019	127
19	4/13/2014	1613	132
19	4/14/2014	1546	135
19	4/15/2014	1516	124
19	4/16/2014	1534	130
19	4/17/2014	1630	135
19	4/18/2014	450	129
19	4/18/2014	1737	147
19	4/19/2014	1702	125
19	4/20/2014	1719	126
19	4/21/2014	122	171
19	4/21/2014	1553	144
19	4/22/2014	132	130
19	4/22/2014	1516	133
19	4/23/2014	112	153
19	4/23/2014	1555	138
19	4/24/2014	1528	138
19	4/24/2014	622	157
19	4/25/2014	304	155
19	4/25/2014	1755	145
19	4/25/2014	303	155
19	4/26/2014	1703	130
19	4/26/2014	43	139
19	4/27/2014	1729	132
19	4/28/2014	203	126
19	4/28/2014	1704	131
19	4/29/2014	1553	126
19	4/30/2014	59	132
19	4/30/2014	1610	122
19	5/1/2014	311	119
19	5/1/2014	1504	137
8	9/21/2013	121	150
8	9/21/2013	436	142
8	9/21/2013	1338	128
8	9/24/2013	551	141
8	9/25/2013	1303	145
8	9/26/2013	607	150
8	9/27/2013	410	162
8	9/27/2013	1248	144
8	9/28/2013	502	142
8	9/28/2013	508	154
8	9/28/2013	1416	142
8	9/29/2013	445	139
8	10/4/2013	1253	143
8	10/4/2013	1844	145
8	10/4/2013	448	147
8	10/5/2013	559	143
8	10/9/2013	549	143
8	10/9/2013	1250	159
8	10/10/2013	314	154
8	10/10/2013	1307	145
8	10/14/2013	527	133
8	10/14/2013	1233	135
8	10/15/2013	512	139
8	10/17/2013	1250	151
8	10/18/2013	1252	141
8	10/19/2013	1334	134
8	10/22/2013	1253	148
8	10/23/2013	18	148
8	10/23/2013	1259	143
8	10/25/2013	1255	138
8	10/26/2013	416	130
8	10/30/2013	1303	138
8	11/3/2013	1515	135
8	11/4/2013	234	141
8	11/5/2013	1416	135
8	11/6/2013	1352	153
8	11/7/2013	249	142
8	11/8/2013	1351	139
8	11/9/2013	1539	145
8	11/10/2013	636	168
8	11/11/2013	1353	118
8	11/12/2013	236	117
8	11/15/2013	1358	135
8	11/16/2013	123	119
8	11/16/2013	356	140
8	11/17/2013	1345	129
8	11/18/2013	437	146
8	11/19/2013	1405	138
8	11/20/2013	531	125
8	11/22/2013	1401	145
8	11/23/2013	522	142
8	11/23/2013	1505	143
8	11/24/2013	532	145
8	11/25/2013	1405	131
8	11/26/2013	136	157
8	11/27/2013	1409	144
8	11/28/2013	521	137
8	11/30/2013	451	142
8	11/30/2013	1350	143
8	12/1/2013	408	141
8	12/2/2013	1352	149
8	12/3/2013	248	140
8	12/4/2013	1346	131
8	12/5/2013	642	130
8	12/6/2013	1351	140
8	12/7/2013	409	138
8	12/8/2013	1350	118
8	12/9/2013	414	114
8	12/11/2013	419	147
8	12/11/2013	717	119
8	12/12/2013	1401	129
8	12/13/2013	522	147
8	12/14/2013	1456	143
8	12/15/2013	208	141
8	12/16/2013	1410	141
8	12/17/2013	131	122
8	12/18/2013	1402	123
8	12/19/2013	210	147
8	12/20/2013	1521	139
8	12/21/2013	452	135
8	12/24/2013	1402	128
8	12/25/2013	304	140
8	12/26/2013	1355	134
8	12/27/2013	254	149
8	12/28/2013	1338	127
8	12/29/2013	357	144
8	12/30/2013	1358	137
8	12/31/2013	316	154
8	1/2/2014	1348	151
8	1/3/2014	38	149
8	1/4/2014	1635	124
8	1/5/2014	540	145
8	1/6/2014	1444	126
8	1/7/2014	552	143
8	1/8/2014	1418	125
8	1/9/2014	436	141
8	1/10/2014	1424	146
8	1/11/2014	513	106
8	1/12/2014	1351	133
8	1/13/2014	238	138
8	1/14/2014	1401	140
8	1/15/2014	606	132
8	1/16/2014	326	121
8	1/17/2014	1351	149
8	1/19/2014	1512	132
8	1/20/2014	443	134
8	1/21/2014	1401	134
8	1/22/2014	326	146
8	1/23/2014	1410	122
8	1/24/2014	536	119
8	1/25/2014	1348	144
8	1/26/2014	349	110
8	1/27/2014	1359	132
8	1/28/2014	416	116
8	1/29/2014	1353	128
8	1/30/2014	341	113
8	1/31/2014	1357	143
8	2/1/2014	353	126
8	2/3/2014	1402	140
8	2/11/2014	26	131
8	2/11/2014	335	119
8	2/12/2014	1409	122
8	2/13/2014	357	122
8	2/14/2014	1414	127
8	2/15/2014	351	116
8	2/17/2014	1412	135
8	2/18/2014	341	113
8	2/19/2014	1340	140
8	2/20/2014	356	113
8	2/21/2014	1408	130
8	2/22/2014	520	133
8	2/24/2014	1405	122
8	2/25/2014	348	114
8	2/26/2014	1405	131
8	2/27/2014	604	135
8	2/28/2014	1359	133
8	3/1/2014	252	122
8	3/3/2014	1410	140
8	3/4/2014	340	108
8	3/5/2014	1358	133
8	3/7/2014	1412	126
8	3/8/2014	344	109
8	3/10/2014	1254	137
8	3/11/2014	312	107
8	3/12/2014	1303	136
8	3/13/2014	242	131
8	3/14/2014	1301	138
8	3/15/2014	529	121
8	3/17/2014	1300	138
8	3/18/2014	246	113
8	3/19/2014	1303	137
8	3/20/2014	242	128
8	3/22/2014	52	152
8	3/22/2014	314	123
34	11/21/2013	10	133
34	11/22/2013	1323	107
34	11/22/2013	21	116
34	11/24/2013	1609	128
34	11/24/2013	1614	99
34	11/25/2013	646	104
34	11/27/2013	1254	115
34	11/28/2013	1542	107
34	11/30/2013	704	107
34	11/30/2013	704	115
34	12/2/2013	1308	100
34	12/4/2013	1336	107
34	12/5/2013	653	103
34	12/5/2013	653	110
34	12/6/2013	1415	99
34	12/6/2013	1415	82
34	12/7/2013	1533	108
34	12/8/2013	920	105
34	12/9/2013	1315	107
34	12/10/2013	1336	105
34	12/11/2013	158	124
34	12/14/2013	1257	110
34	12/15/2013	1536	97
34	12/15/2013	2325	111
34	12/16/2013	1311	102
34	12/17/2013	459	112
34	12/18/2013	1414	113
34	12/19/2013	117	124
34	12/20/2013	1249	106
34	12/21/2013	24	128
34	12/22/2013	408	116
34	12/22/2013	1528	114
34	12/23/2013	1252	108
34	12/24/2013	513	111
34	12/24/2013	1308	128
34	12/25/2013	629	95
34	12/28/2013	1709	110
34	12/29/2013	630	121
34	12/30/2013	1330	106
34	12/31/2013	1329	105
34	1/1/2014	624	114
34	1/1/2014	1712	120
34	1/2/2014	1712	122
34	1/5/2014	1558	116
34	1/7/2014	1334	117
34	1/8/2014	1328	108
34	1/9/2014	1349	121
34	1/11/2014	1542	104
34	1/12/2014	48	115
34	1/16/2014	1309	108
34	1/17/2014	211	135
34	1/17/2014	1320	109
34	1/18/2014	755	97
34	1/19/2014	1551	119
34	1/20/2014	446	121
34	1/23/2014	1318	99
34	1/24/2014	1312	109
34	1/25/2014	107	132
34	1/26/2014	1613	108
34	1/27/2014	553	123
34	1/31/2014	1335	118
34	2/1/2014	249	130
34	2/1/2014	251	119
34	2/3/2014	1353	113
34	2/3/2014	256	100
34	2/4/2014	449	122
34	2/5/2014	1317	97
34	2/6/2014	1317	111
34	2/7/2014	1306	106
34	2/9/2014	1531	113
34	2/10/2014	440	124
34	2/11/2014	307	118
34	2/14/2014	1251	117
34	2/15/2014	338	129
34	2/19/2014	1302	114
34	2/20/2014	118	126
34	2/20/2014	1300	109
34	2/21/2014	11	123
34	2/21/2014	1249	113
34	2/24/2014	1309	115
34	2/24/2014	1309	126
34	2/26/2014	1321	112
34	2/27/2014	16	114
34	3/1/2014	1515	99
34	3/2/2014	715	117
34	3/2/2014	1438	115
34	3/3/2014	137	124
34	3/3/2014	137	131
34	3/4/2014	1309	109
34	3/5/2014	206	107
34	3/10/2014	1219	97
34	3/10/2014	2344	119
34	3/12/2014	1216	106
34	3/12/2014	2243	113
34	3/15/2014	1416	107
34	3/16/2014	428	131
34	3/16/2014	1507	115
34	3/18/2014	1226	108
34	3/18/2014	2332	118
34	3/21/2014	1221	109
34	3/22/2014	1619	111
34	3/23/2014	455	117
34	3/25/2014	1218	104
34	3/25/2014	2338	125
34	3/28/2014	2325	126
34	3/28/2014	2325	109
34	3/31/2014	2303	108
34	3/31/2014	1229	113
34	4/4/2014	1221	108
34	4/6/2014	1434	112
34	4/7/2014	329	118
34	4/13/2014	1619	103
34	4/22/2014	1222	104
34	4/22/2014	1225	96
34	5/6/2014	418	101
34	5/6/2014	1240	104
34	5/7/2014	139	121
34	5/7/2014	139	133
34	5/8/2014	1226	101
34	5/9/2014	1223	99
34	5/10/2014	103	116
34	5/11/2014	1521	108
34	5/12/2014	248	110
31	1/8/2014	1733	107
31	1/9/2014	515	108
31	1/12/2014	551	115
31	1/12/2014	1541	134
31	1/12/2014	1548	117
31	1/13/2014	515	123
31	1/15/2014	1445	131
31	1/15/2014	1452	115
31	1/17/2014	1407	120
31	1/18/2014	356	111
31	1/18/2014	1531	134
31	1/20/2014	452	113
31	1/21/2014	514	107
31	1/21/2014	1426	119
31	1/24/2014	1436	123
31	1/25/2014	514	104
31	1/25/2014	1631	111
31	1/26/2014	533	106
31	1/26/2014	534	104
31	1/26/2014	532	129
31	1/28/2014	1404	129
31	1/29/2014	333	107
31	1/29/2014	1316	107
31	1/30/2014	419	96
31	1/30/2014	1424	104
31	1/31/2014	443	110
31	2/1/2014	1454	109
31	2/3/2014	346	115
31	2/3/2014	1421	131
31	2/3/2014	1422	116
31	2/5/2014	523	97
31	2/5/2014	1403	116
31	2/5/2014	1403	112
31	2/6/2014	513	108
31	2/7/2014	416	109
31	2/9/2014	1903	122
31	2/9/2014	1907	122
31	2/9/2014	1909	118
31	2/10/2014	524	119
31	2/11/2014	509	119
31	2/11/2014	509	123
31	2/11/2014	1431	119
31	2/11/2014	1431	128
31	2/11/2014	1432	109
31	2/12/2014	614	125
31	2/13/2014	615	114
31	2/14/2014	439	107
31	2/14/2014	439	121
31	2/16/2014	1631	110
31	2/17/2014	428	127
31	2/17/2014	429	118
31	2/17/2014	430	109
31	2/20/2014	1438	134
31	2/21/2014	526	125
31	2/21/2014	526	128
31	2/21/2014	526	125
31	2/21/2014	527	121
31	2/22/2014	723	118
31	2/22/2014	1547	125
31	2/22/2014	1549	115
31	2/23/2014	1651	117
31	2/24/2014	411	136
31	2/24/2014	412	113
31	3/1/2014	1602	106
31	3/1/2014	1602	123
31	3/2/2014	624	121
31	3/2/2014	1635	141
31	3/2/2014	1637	120
31	3/2/2014	1637	123
31	3/3/2014	1417	122
31	3/3/2014	1419	106
31	3/6/2014	1419	115
31	3/6/2014	1419	128
31	3/6/2014	1419	108
31	3/6/2014	1420	129
31	3/7/2014	508	118
31	3/7/2014	508	120
31	3/8/2014	510	110
31	3/9/2014	1539	110
31	3/12/2014	1332	130
31	3/12/2014	1334	122
31	3/12/2014	1334	133
31	3/15/2014	1630	109
31	3/16/2014	1513	111
31	3/16/2014	1513	109
31	3/16/2014	2154	104
31	3/16/2014	2154	110
31	3/18/2014	216	121
31	3/18/2014	1352	113
31	3/18/2014	216	113
31	3/20/2014	457	117
31	3/21/2014	519	123
31	3/21/2014	519	132
31	3/22/2014	1456	115
31	3/23/2014	619	115
31	3/25/2014	533	105
31	3/25/2014	533	119
31	3/25/2014	533	126
31	3/26/2014	1616	125
31	3/31/2014	1340	130
31	4/1/2014	457	113
31	4/1/2014	457	124
31	4/1/2014	1351	126
31	4/1/2014	1351	136
31	4/1/2014	1351	119
31	4/2/2014	303	114
31	4/2/2014	303	117
31	4/2/2014	303	114
31	4/2/2014	303	117
31	4/3/2014	413	112
31	4/3/2014	413	126
31	4/5/2014	1532	110
31	4/5/2014	1532	121
31	4/6/2014	437	108
31	4/6/2014	1502	113
31	4/6/2014	1501	106
31	4/6/2014	1501	113
31	4/6/2014	1502	106
31	4/7/2014	517	123
31	4/12/2014	1435	114
31	4/13/2014	432	124
31	4/13/2014	1344	117
31	4/14/2014	446	143
31	4/14/2014	449	106
31	4/14/2014	452	113
31	4/15/2014	358	129
31	4/15/2014	359	126
31	4/15/2014	1339	117
31	4/16/2014	1334	109
31	4/20/2014	415	107
31	4/21/2014	1314	115
31	4/21/2014	1742	116
31	4/21/2014	1742	141
31	4/22/2014	406	116
31	4/22/2014	1311	114
31	4/23/2014	427	119
31	4/23/2014	427	120
31	4/23/2014	1313	111
31	4/24/2014	520	102
31	4/26/2014	1919	122
31	4/27/2014	612	113
31	4/27/2014	612	129
31	4/28/2014	229	113
31	5/1/2014	429	104
31	5/3/2014	1421	121
31	5/4/2014	1553	104
31	5/4/2014	555	107
31	5/5/2014	519	121
31	5/5/2014	519	127
31	5/9/2014	1656	115
31	5/11/2014	428	132
31	5/12/2014	405	118
31	5/12/2014	2224	114
31	5/12/2014	2345	130
31	5/24/2014	1917	109
31	6/5/2014	314	131
31	6/5/2014	1312	111
31	6/5/2014	1653	126
31	6/7/2014	1809	126
31	6/7/2014	50	106
31	6/14/2014	208	108
31	6/15/2014	1607	122
31	6/16/2014	445	133
31	6/17/2014	447	119
31	6/17/2014	448	114
31	6/18/2014	350	128
31	6/18/2014	411	118
31	6/21/2014	1553	120
31	6/27/2014	441	106
31	6/28/2014	1508	102
31	6/28/2014	459	101
31	7/1/2014	1724	114
24	9/3/2013	1903	126
24	9/4/2013	1649	153
24	9/4/2013	1737	143
24	9/5/2013	300	130
24	9/6/2013	1806	138
24	9/6/2013	1806	146
24	9/7/2013	1729	142
24	9/8/2013	1825	156
24	9/8/2013	635	135
24	9/9/2013	317	149
24	9/9/2013	1744	134
24	9/10/2013	300	141
24	9/11/2013	1737	151
24	9/12/2013	153	116
24	9/15/2013	1903	153
24	9/16/2013	223	153
24	9/16/2013	1657	143
24	9/17/2013	205	154
24	9/18/2013	1556	168
24	9/19/2013	39	135
24	9/22/2013	2158	132
24	9/23/2013	351	114
24	9/23/2013	1636	145
24	9/24/2013	708	163
24	9/25/2013	2013	152
24	9/26/2013	409	157
24	9/30/2013	2024	128
24	10/1/2013	1910	135
24	10/2/2013	1711	152
24	10/3/2013	246	130
24	10/4/2013	1807	161
24	10/5/2013	541	114
24	10/7/2013	2140	131
24	10/8/2013	206	119
24	10/11/2013	1818	141
24	10/12/2013	827	136
24	10/13/2013	2132	154
24	10/14/2013	322	134
24	10/14/2013	1847	144
24	10/15/2013	452	124
24	10/15/2013	1839	167
24	10/16/2013	308	134
24	10/21/2013	1909	173
24	10/22/2013	245	156
24	10/22/2013	1926	164
24	10/23/2013	302	157
24	10/24/2013	1622	153
24	10/25/2013	539	134
24	10/28/2013	1743	175
24	10/28/2013	1754	155
24	10/29/2013	511	163
24	10/29/2013	1914	172
24	10/29/2013	1922	175
24	10/30/2013	1928	154
24	10/30/2013	157	163
24	11/6/2013	5	148
24	11/6/2013	513	160
24	11/10/2013	239	163
24	11/10/2013	239	178
24	11/10/2013	249	145
24	11/10/2013	1704	163
24	11/10/2013	1709	178
24	11/11/2013	49	164
24	11/11/2013	59	159
24	11/11/2013	1805	136
24	11/11/2013	1805	159
24	11/12/2013	225	151
24	11/21/2013	243	164
24	11/22/2013	246	151
24	11/26/2013	350	165
24	11/26/2013	351	140
24	11/27/2013	1804	162
24	11/28/2013	518	145
24	11/28/2013	518	128
24	11/28/2013	1741	153
24	12/2/2013	1942	129
24	12/3/2013	239	135
24	12/3/2013	1929	158
24	12/3/2013	1929	164
24	12/4/2013	320	142
24	12/4/2013	1916	158
24	12/4/2013	1916	176
24	12/5/2013	300	173
24	12/5/2013	300	178
24	12/13/2013	1708	173
24	12/13/2013	1708	172
24	12/14/2013	803	180
24	12/15/2013	1936	156
24	12/16/2013	1738	155
24	12/16/2013	1738	179
24	12/16/2013	1738	167
24	12/16/2013	1738	166
24	12/17/2013	604	152
24	12/17/2013	2039	158
24	12/17/2013	604	134
24	12/18/2013	247	135
24	12/18/2013	1727	153
24	12/19/2013	1521	145
24	12/19/2013	120	157
24	12/19/2013	120	160
24	12/20/2013	203	159
24	12/20/2013	203	168
24	12/21/2013	206	144
24	12/21/2013	206	161
24	12/21/2013	313	151
24	12/21/2013	1936	145
24	12/23/2013	1702	155
24	12/24/2013	311	149
24	12/25/2013	330	121
24	12/25/2013	1721	153
24	12/26/2013	327	154
24	12/30/2013	619	88
24	12/30/2013	619	98
24	12/30/2013	1859	163
24	1/1/2014	1946	138
24	1/1/2014	1946	176
24	1/1/2014	2359	147
24	1/2/2014	1634	150
24	1/2/2014	1634	177
24	1/3/2014	737	148
24	1/7/2014	1646	167
24	1/7/2014	443	156
24	1/7/2014	454	162
24	1/8/2014	702	140
24	1/9/2014	427	159
24	1/9/2014	427	154
24	1/9/2014	1730	158
24	1/10/2014	830	165
24	1/12/2014	2214	167
24	1/13/2014	517	143
24	1/13/2014	517	134
24	1/14/2014	703	135
24	1/14/2014	703	155
24	1/14/2014	1816	135
24	1/14/2014	22	162
24	1/14/2014	703	124
24	1/15/2014	343	150
24	1/15/2014	1602	178
24	1/16/2014	204	107
24	1/16/2014	210	127
24	1/17/2014	1806	164
24	1/20/2014	556	137
24	1/21/2014	557	143
24	1/26/2014	2022	143
24	1/27/2014	428	148
24	1/27/2014	2217	141
24	1/28/2014	340	135
24	1/28/2014	1801	160
24	1/29/2014	526	153
24	1/29/2014	2004	137
24	1/30/2014	448	159
24	2/10/2014	1950	163
24	2/16/2014	2105	138
24	3/3/2014	2055	140
30	10/2/2013	1855	94
30	10/3/2013	322	145
30	10/5/2013	218	137
30	10/5/2013	218	145
30	10/7/2013	1611	122
30	10/7/2013	2336	143
30	10/9/2013	1609	112
30	10/9/2013	2026	124
30	10/10/2013	55	123
30	10/10/2013	300	143
30	10/11/2013	1712	137
30	10/12/2013	2224	138
30	10/14/2013	1537	132
30	10/14/2013	1546	119
30	10/16/2013	2328	139
30	10/16/2013	1456	119
30	10/21/2013	1520	127
30	10/22/2013	542	126
30	10/22/2013	542	133
30	10/22/2013	542	141
30	10/22/2013	553	130
30	10/22/2013	553	133
30	10/22/2013	553	143
30	10/22/2013	558	123
30	10/23/2013	1618	107
30	10/28/2013	1611	123
30	10/28/2013	2319	127
30	10/30/2013	1538	131
30	10/31/2013	617	131
30	11/2/2013	1644	132
30	11/4/2013	1447	124
30	11/4/2013	1453	124
30	11/5/2013	45	116
30	11/5/2013	50	117
30	11/11/2013	1623	123
30	11/12/2013	347	118
30	11/14/2013	1800	115
30	11/15/2013	627	104
30	11/16/2013	1624	132
30	11/17/2013	42	131
30	11/17/2013	1631	147
30	11/17/2013	2310	121
30	11/18/2013	1920	135
30	11/20/2013	1758	133
30	11/23/2013	1807	142
30	11/24/2013	400	113
30	11/25/2013	712	128
30	11/29/2013	1845	123
30	12/1/2013	1917	128
30	12/2/2013	432	130
30	12/2/2013	1632	128
30	12/2/2013	2352	154
30	12/4/2013	1724	111
30	12/12/2013	1725	140
30	12/18/2013	2006	121
30	12/19/2013	240	145
30	12/19/2013	242	151
30	12/19/2013	1800	140
30	12/20/2013	1935	142
30	12/20/2013	715	136
30	12/21/2013	1015	168
30	12/21/2013	1923	120
30	1/6/2014	2347	145
30	1/7/2014	443	148
30	1/7/2014	2328	111
30	1/8/2014	445	138
30	1/8/2014	1908	124
30	1/9/2014	1951	116
30	1/10/2014	255	115
30	1/10/2014	1814	121
30	1/11/2014	1807	127
30	1/12/2014	1810	108
30	1/13/2014	2206	116
30	1/14/2014	226	96
30	1/14/2014	1812	112
30	1/15/2014	1933	129
30	1/15/2014	46	135
30	1/16/2014	1620	111
30	1/23/2014	1825	120
30	1/24/2014	340	118
30	1/24/2014	1837	134
30	1/25/2014	40	131
30	1/28/2014	1949	121
30	1/29/2014	1950	113
30	1/30/2014	110	123
30	1/30/2014	2223	113
30	1/31/2014	43	104
30	2/3/2014	1815	142
30	2/5/2014	536	124
30	2/10/2014	1900	132
30	2/11/2014	112	121
30	2/11/2014	554	122
30	2/11/2014	1815	128
30	2/12/2014	353	114
30	2/13/2014	1609	116
30	2/13/2014	2358	105
30	2/15/2014	1956	128
30	2/16/2014	123	112
30	2/18/2014	1523	133
30	2/18/2014	1559	150
30	2/19/2014	1703	110
30	2/20/2014	639	113
30	2/20/2014	1832	124
30	2/21/2014	504	131
30	2/24/2014	1509	120
30	2/25/2014	717	119
30	3/5/2014	1516	123
30	3/6/2014	642	123
30	3/6/2014	1703	115
30	3/11/2014	1400	132
30	3/12/2014	418	120
30	3/13/2014	634	121
30	3/14/2014	714	118
30	3/16/2014	3	137
30	3/16/2014	1739	116
23	9/21/2013	6	134
23	9/22/2013	1331	148
23	9/22/2013	1334	148
23	9/23/2013	356	132
23	9/23/2013	1203	148
23	9/24/2013	243	125
23	9/24/2013	1325	164
23	9/25/2013	1234	151
23	9/25/2013	253	125
23	9/26/2013	313	148
23	9/26/2013	1343	161
23	9/27/2013	446	154
23	9/27/2013	1415	172
23	9/28/2013	548	139
23	9/28/2013	1645	137
23	9/29/2013	602	145
23	9/29/2013	1604	158
23	9/30/2013	254	126
23	9/30/2013	1353	170
23	9/30/2013	1355	167
23	10/1/2013	515	134
23	10/1/2013	1201	167
23	10/2/2013	318	114
23	10/2/2013	1311	152
23	10/3/2013	532	139
23	10/3/2013	1201	158
23	10/4/2013	223	119
23	10/4/2013	1233	138
23	10/5/2013	1227	145
23	10/5/2013	235	129
23	10/6/2013	133	129
23	10/6/2013	1320	147
23	10/7/2013	343	132
23	10/7/2013	1230	130
23	10/8/2013	459	148
23	10/8/2013	539	115
23	10/8/2013	1312	149
23	10/9/2013	524	148
23	10/9/2013	1400	142
23	10/10/2013	1236	128
23	10/11/2013	416	135
23	10/11/2013	1254	165
23	10/12/2013	1239	134
23	10/13/2013	608	136
23	10/13/2013	1304	146
23	10/14/2013	322	123
23	10/14/2013	1138	135
23	10/15/2013	523	110
23	10/15/2013	1240	143
23	10/16/2013	318	134
23	10/16/2013	1333	142
23	10/17/2013	1243	126
23	10/18/2013	336	124
23	10/18/2013	1239	140
23	10/19/2013	309	137
23	10/19/2013	1421	151
23	10/20/2013	416	140
23	10/20/2013	1411	146
23	10/21/2013	306	122
23	10/21/2013	1245	159
23	10/22/2013	517	139
23	10/22/2013	1317	153
23	10/23/2013	245	112
23	10/23/2013	1403	157
23	10/24/2013	239	111
23	10/24/2013	1251	136
23	10/25/2013	327	121
23	10/25/2013	1228	153
23	10/26/2013	1158	136
23	10/27/2013	240	124
23	10/27/2013	1236	143
23	10/28/2013	255	122
23	10/28/2013	1250	137
23	10/29/2013	531	127
23	10/30/2013	207	146
23	10/30/2013	1450	134
23	10/31/2013	326	116
23	10/31/2013	1301	141
23	11/1/2013	323	114
23	11/1/2013	1243	149
23	11/2/2013	446	125
23	11/2/2013	1402	137
23	11/3/2013	402	123
23	11/3/2013	1445	148
23	11/4/2013	332	117
23	11/4/2013	1338	151
23	11/5/2013	721	129
23	11/5/2013	1306	159
23	11/6/2013	405	152
23	11/6/2013	1217	144
23	11/7/2013	1136	157
23	11/8/2013	529	143
23	11/8/2013	1514	132
23	11/9/2013	632	136
23	11/9/2013	1526	139
23	11/10/2013	824	149
23	11/10/2013	1455	157
23	11/11/2013	304	138
23	11/11/2013	304	135
23	11/11/2013	1337	148
23	11/11/2013	1337	149
23	11/12/2013	712	153
23	11/12/2013	1355	151
23	11/12/2013	1432	133
23	11/13/2013	249	161
23	11/13/2013	303	137
23	11/13/2013	1333	151
23	11/14/2013	1433	153
23	11/14/2013	354	143
23	11/14/2013	1349	140
23	11/15/2013	626	145
23	11/15/2013	1430	157
23	11/19/2013	1226	140
23	11/19/2013	1226	149
23	11/20/2013	1423	135
23	11/21/2013	320	141
23	11/21/2013	1200	149
23	11/22/2013	418	126
23	11/22/2013	1324	175
23	11/22/2013	1333	158
23	11/23/2013	539	143
23	11/23/2013	1423	140
23	11/24/2013	1509	125
23	11/24/2013	338	129
23	11/25/2013	252	139
23	11/25/2013	1423	150
23	11/26/2013	643	144
23	11/26/2013	1402	130
23	11/27/2013	436	137
23	11/27/2013	438	129
23	11/27/2013	1349	148
23	11/28/2013	459	150
23	11/28/2013	1535	146
23	11/29/2013	1311	128
23	11/30/2013	743	127
23	11/30/2013	1530	146
23	12/1/2013	558	135
23	12/1/2013	1602	140
23	12/2/2013	312	144
23	12/2/2013	1249	140
23	12/3/2013	618	130
23	12/3/2013	1309	155
23	12/3/2013	1350	141
23	12/4/2013	434	118
23	12/4/2013	1347	144
23	12/5/2013	321	141
23	12/5/2013	1435	141
23	12/6/2013	328	131
23	12/6/2013	1547	136
23	12/7/2013	1351	147
23	12/7/2013	205	147
23	12/7/2013	458	160
23	12/8/2013	1406	134
23	12/8/2013	522	133
23	12/9/2013	637	135
23	12/9/2013	1330	169
23	12/10/2013	1403	154
23	12/11/2013	543	147
23	12/11/2013	1413	157
23	12/12/2013	1425	130
23	12/21/2013	1301	135
23	12/21/2013	1303	143
23	12/21/2013	1303	135
23	12/22/2013	745	151
23	12/22/2013	1806	134
23	12/23/2013	506	133
23	12/23/2013	1339	143
23	12/24/2013	716	140
23	12/25/2013	532	140
23	12/25/2013	532	150
23	12/26/2013	1337	147
23	12/27/2013	1346	160
23	12/28/2013	319	166
23	12/29/2013	236	134
23	12/29/2013	1344	163
23	12/30/2013	1409	147
23	12/31/2013	1335	138
23	1/1/2014	410	156
23	1/2/2014	1347	153
23	1/2/2014	231	135
23	1/3/2014	335	141
23	1/3/2014	1644	163
23	1/3/2014	1646	147
23	1/4/2014	727	146
23	1/4/2014	2128	125
23	1/5/2014	235	133
23	1/6/2014	16	135
23	1/6/2014	408	167
23	1/6/2014	1418	139
23	1/7/2014	715	143
23	1/7/2014	1400	132
23	1/14/2014	1415	148
23	1/15/2014	507	137
23	1/15/2014	1550	180
23	1/15/2014	1601	161
23	1/16/2014	1345	140
23	1/16/2014	1345	150
23	1/17/2014	527	151
23	1/17/2014	537	144
23	1/18/2014	705	170
23	1/18/2014	709	148
23	1/20/2014	1457	159
23	1/21/2014	1457	133
23	1/21/2014	1609	133
23	1/22/2014	1517	148
23	1/23/2014	405	156
23	1/23/2014	1504	142
23	1/24/2014	1328	139
23	1/24/2014	1328	150
23	1/25/2014	1313	150
23	1/26/2014	247	153
23	1/26/2014	1839	134
23	1/27/2014	751	160
23	1/27/2014	756	151
23	1/28/2014	1309	155
23	1/29/2014	443	151
23	1/29/2014	1224	171
23	1/29/2014	1227	132
23	1/30/2014	348	154
23	1/30/2014	1854	148
23	1/31/2014	1356	128
23	2/1/2014	507	135
23	2/1/2014	1640	149
23	2/2/2014	605	138
23	2/3/2014	346	124
23	2/3/2014	346	144
23	2/4/2014	1419	114
23	2/5/2014	415	140
23	2/5/2014	1721	109
23	2/6/2014	333	135
23	2/9/2014	56	136
23	2/10/2014	121	113
23	2/11/2014	1251	159
23	2/12/2014	1359	143
23	2/13/2014	321	156
23	2/13/2014	1328	143
23	2/15/2014	2123	154
23	2/16/2014	448	168
23	2/16/2014	532	153
23	2/17/2014	121	149
23	2/17/2014	414	139
23	2/18/2014	1358	154
23	2/19/2014	619	143
23	2/19/2014	2315	152
23	2/21/2014	1345	156
23	2/22/2014	407	156
23	2/22/2014	408	156
23	2/22/2014	754	114
23	2/22/2014	1516	137
23	2/24/2014	1330	145
23	2/25/2014	1345	134
23	2/26/2014	1553	141
23	2/26/2014	525	141
23	2/28/2014	1557	120
23	2/28/2014	1557	147
23	2/28/2014	1557	156
23	3/2/2014	156	126
23	3/2/2014	646	129
23	3/3/2014	648	135
23	3/5/2014	48	120
23	3/5/2014	50	141
23	3/5/2014	1646	144
23	3/5/2014	1649	132
23	3/6/2014	1353	140
23	3/6/2014	1357	152
23	3/7/2014	402	140
23	3/7/2014	1322	138
23	3/11/2014	218	143
23	3/11/2014	219	135
23	3/13/2014	2031	148
23	3/14/2014	1415	148
23	3/14/2014	1218	159
23	3/15/2014	325	143
23	3/15/2014	1931	118
23	3/16/2014	1905	128
23	3/17/2014	310	138
23	3/19/2014	1436	141
23	3/20/2014	428	153
23	3/21/2014	429	145
28	9/11/2013	1733	130
28	9/13/2013	1307	137
28	9/14/2013	248	138
28	9/16/2013	1535	131
28	9/17/2013	218	139
28	9/18/2013	1542	137
28	9/19/2013	230	148
28	9/19/2013	1717	120
28	9/20/2013	1710	141
28	9/21/2013	204	147
28	9/22/2013	1522	142
28	9/23/2013	1435	144
28	9/25/2013	1234	134
28	9/26/2013	356	137
28	9/27/2013	1427	139
28	9/28/2013	1631	134
28	9/30/2013	1714	131
28	9/30/2013	1712	133
28	10/1/2013	1425	133
28	10/1/2013	1425	125
28	10/1/2013	1425	134
28	10/2/2013	521	146
28	10/3/2013	1433	138
28	10/5/2013	1804	135
28	10/7/2013	1421	138
28	10/8/2013	330	114
28	10/9/2013	1442	137
28	10/10/2013	1554	149
28	10/11/2013	411	129
28	10/12/2013	1240	142
28	10/14/2013	1901	127
28	10/15/2013	1551	129
28	10/17/2013	225	133
28	10/19/2013	1554	131
28	10/24/2013	1437	129
28	10/25/2013	1530	134
28	10/26/2013	1252	135
28	10/27/2013	521	132
28	10/28/2013	1403	124
28	10/29/2013	1917	131
28	10/30/2013	1702	129
28	11/1/2013	212	133
28	11/3/2013	1555	140
28	11/4/2013	407	130
28	11/7/2013	1527	135
28	11/8/2013	1631	154
28	11/9/2013	1520	140
28	11/9/2013	1520	124
28	11/11/2013	338	130
28	11/13/2013	1452	133
28	11/15/2013	1736	135
28	11/16/2013	645	134
28	11/18/2013	1705	138
28	11/20/2013	1702	140
28	11/21/2013	650	140
28	11/22/2013	1519	141
28	11/25/2013	1527	132
28	11/27/2013	1521	130
28	11/30/2013	1349	132
28	12/1/2013	1705	128
28	12/2/2013	549	125
28	12/2/2013	1519	119
28	12/2/2013	1519	126
28	12/3/2013	604	128
28	12/4/2013	1559	136
28	12/8/2013	1348	129
28	12/10/2013	1625	133
28	12/11/2013	616	138
28	12/13/2013	1733	145
28	12/14/2013	523	139
28	12/16/2013	1735	128
28	12/19/2013	1724	132
28	12/20/2013	732	135
28	12/21/2013	1740	130
28	12/22/2013	640	145
28	12/23/2013	1736	150
28	12/24/2013	543	137
28	12/25/2013	1656	143
28	12/27/2013	1635	140
28	12/28/2013	234	127
28	12/29/2013	1706	153
28	12/30/2013	527	134
28	1/1/2014	1834	145
28	1/2/2014	1605	141
28	1/3/2014	445	141
28	1/4/2014	1628	144
28	1/5/2014	504	141
28	1/5/2014	1737	141
28	1/6/2014	335	139
28	1/7/2014	1610	143
28	1/8/2014	1555	138
28	1/9/2014	534	131
28	1/10/2014	1712	124
28	1/11/2014	524	134
28	1/12/2014	1705	157
28	1/13/2014	732	140
28	1/14/2014	530	132
28	1/15/2014	1701	126
28	1/16/2014	610	142
28	1/16/2014	1622	138
28	1/17/2014	519	117
28	1/17/2014	1710	130
28	1/18/2014	533	141
28	1/18/2014	534	122
28	1/19/2014	1617	149
28	1/19/2014	1618	135
28	1/19/2014	1620	140
28	1/20/2014	1631	133
28	1/20/2014	615	124
28	1/21/2014	1620	133
28	1/22/2014	1621	119
28	1/23/2014	1635	137
28	1/23/2014	1636	130
28	1/24/2014	714	134
28	1/24/2014	1602	131
28	1/25/2014	648	137
28	1/26/2014	1626	137
28	1/28/2014	1621	136
28	1/29/2014	723	127
28	1/30/2014	1638	137
28	1/31/2014	534	129
28	2/2/2014	1620	160
28	2/2/2014	1621	122
28	2/3/2014	624	126
28	2/4/2014	1612	111
28	2/5/2014	835	129
28	2/6/2014	1627	118
28	2/7/2014	448	127
28	2/8/2014	1747	134
28	2/9/2014	831	123
28	2/10/2014	1555	132
28	2/11/2014	658	131
28	2/12/2014	1632	134
28	2/13/2014	406	113
28	2/15/2014	1601	122
28	2/16/2014	815	142
28	2/17/2014	1703	130
28	2/18/2014	722	128
28	2/19/2014	1627	143
28	2/20/2014	742	112
28	2/21/2014	1634	120
28	2/22/2014	727	114
28	2/22/2014	1617	128
28	2/23/2014	500	129
28	2/25/2014	935	130
28	2/26/2014	1646	119
28	2/27/2014	604	120
28	3/1/2014	622	130
28	3/2/2014	1638	119
28	3/3/2014	826	138
28	3/5/2014	953	130
28	3/8/2014	1403	137
21	8/22/2013	4	141
21	8/26/2013	1226	115
21	8/26/2013	1234	126
21	8/27/2013	1327	135
21	8/27/2013	1948	134
21	8/27/2013	2050	141
21	8/27/2013	2119	141
21	8/27/2013	2121	141
21	8/30/2013	1311	132
21	8/31/2013	244	123
21	9/1/2013	1455	120
21	9/2/2013	526	110
21	9/3/2013	1259	122
21	9/4/2013	220	116
21	9/5/2013	1328	121
21	9/6/2013	155	104
21	9/8/2013	1430	123
21	9/9/2013	225	119
21	9/10/2013	1318	132
21	9/11/2013	205	110
21	9/12/2013	1326	117
21	9/13/2013	127	119
21	9/13/2013	1248	118
21	9/14/2013	249	107
21	9/16/2013	1254	145
21	9/17/2013	214	135
21	9/18/2013	1351	124
21	9/19/2013	345	112
21	9/20/2013	145	112
21	9/20/2013	1258	121
21	9/21/2013	211	120
21	9/23/2013	1318	131
21	9/24/2013	1320	111
21	9/25/2013	117	127
21	9/27/2013	1551	120
21	9/28/2013	221	125
21	9/29/2013	1428	114
21	9/30/2013	251	125
21	9/30/2013	1259	136
21	10/1/2013	1240	137
21	10/2/2013	212	96
21	10/3/2013	1303	112
21	10/4/2013	334	98
21	10/5/2013	1511	116
21	10/6/2013	325	106
21	10/7/2013	1348	104
21	10/8/2013	1240	119
21	10/9/2013	200	119
21	10/10/2013	1312	124
21	10/11/2013	205	110
21	10/11/2013	1354	108
21	10/12/2013	204	119
21	10/20/2013	1402	120
21	10/21/2013	254	126
21	10/22/2013	1458	136
21	10/23/2013	108	138
21	10/25/2013	1320	112
21	10/26/2013	526	121
21	10/28/2013	1342	108
21	10/29/2013	28	126
21	10/31/2013	1243	112
21	11/1/2013	131	122
21	11/2/2013	134	122
21	11/2/2013	444	117
21	11/2/2013	1437	126
21	11/3/2013	246	129
21	11/4/2013	1421	120
21	11/5/2013	1400	111
21	11/6/2013	215	113
21	11/6/2013	1408	122
21	11/7/2013	230	124
21	11/7/2013	1344	107
21	11/8/2013	38	115
21	11/11/2013	1439	125
21	11/12/2013	221	125
21	11/12/2013	1501	123
21	11/13/2013	246	109
21	11/13/2013	1427	115
21	11/14/2013	334	122
21	11/15/2013	335	120
21	11/15/2013	1346	123
21	11/18/2013	1435	131
21	11/18/2013	1437	123
21	11/19/2013	1510	101
21	11/19/2013	308	123
21	11/20/2013	503	114
21	11/20/2013	1421	118
21	11/21/2013	611	108
21	11/21/2013	1425	113
21	11/22/2013	338	114
21	11/25/2013	1429	97
21	11/26/2013	308	117
21	11/26/2013	1445	134
21	11/27/2013	348	108
21	11/27/2013	1551	121
21	12/3/2013	1432	126
21	12/4/2013	143	113
21	12/4/2013	1523	131
21	12/5/2013	455	127
21	12/5/2013	1427	112
21	12/6/2013	237	126
21	12/7/2013	204	126
21	12/9/2013	1449	129
21	12/10/2013	436	135
21	12/10/2013	1528	129
21	12/11/2013	251	111
21	12/11/2013	1459	99
21	12/12/2013	324	116
21	12/13/2013	1350	111
21	12/15/2013	1733	129
21	12/16/2013	1458	138
21	12/16/2013	232	130
21	12/17/2013	1419	117
21	12/18/2013	1412	107
21	12/19/2013	1352	122
21	12/20/2013	408	111
21	12/20/2013	1353	124
21	12/21/2013	421	132
21	12/22/2013	1540	95
21	12/23/2013	232	131
21	12/24/2013	1500	128
21	12/26/2013	1350	100
21	12/26/2013	1400	111
21	12/27/2013	427	120
21	12/27/2013	1557	121
21	12/30/2013	1353	123
21	1/1/2014	311	109
21	1/1/2014	1741	119
21	1/2/2014	310	108
21	1/2/2014	1406	114
21	1/3/2014	301	137
21	1/3/2014	301	121
21	1/5/2014	1529	117
21	1/6/2014	153	157
21	1/6/2014	1536	131
21	1/7/2014	407	125
21	1/8/2014	236	122
21	1/8/2014	237	118
21	1/8/2014	1530	107
21	1/9/2014	1530	109
21	1/10/2014	1544	122
21	1/11/2014	505	125
21	1/13/2014	1420	112
21	1/14/2014	1442	118
21	1/15/2014	203	111
21	1/15/2014	205	120
21	1/15/2014	1412	103
21	1/16/2014	1421	117
21	1/17/2014	1344	117
21	1/17/2014	1344	89
21	1/20/2014	1431	94
21	1/21/2014	1359	116
21	1/22/2014	114	127
21	1/22/2014	1401	122
21	1/23/2014	224	125
21	1/23/2014	1405	104
21	1/24/2014	100	120
21	1/24/2014	1422	127
21	1/25/2014	221	107
21	1/27/2014	1413	134
21	1/28/2014	1414	120
21	1/29/2014	227	126
21	1/29/2014	1438	106
21	1/29/2014	2344	108
21	1/30/2014	1403	113
21	1/31/2014	239	100
21	1/31/2014	1423	102
21	2/1/2014	447	135
21	2/3/2014	1353	115
21	2/4/2014	1413	107
21	2/4/2014	450	118
21	2/5/2014	146	111
21	2/5/2014	1404	120
21	2/6/2014	354	108
21	2/6/2014	1442	113
21	2/7/2014	1346	110
21	2/8/2014	149	128
21	2/9/2014	1638	105
21	2/10/2014	1355	103
21	2/11/2014	405	95
21	2/14/2014	1441	121
21	2/15/2014	132	123
21	2/15/2014	1530	118
21	2/16/2014	136	125
21	2/16/2014	1821	125
21	2/17/2014	301	128
21	2/17/2014	1411	125
21	2/18/2014	241	114
21	2/18/2014	1413	101
21	2/19/2014	243	104
21	2/19/2014	1402	112
21	2/20/2014	301	100
11	10/19/2013	14	154
11	10/20/2013	1527	155
11	10/21/2013	325	132
11	10/21/2013	327	102
11	10/23/2013	359	147
11	10/23/2013	1303	101
11	10/23/2013	1351	116
11	10/24/2013	344	100
11	10/28/2013	1330	134
11	10/29/2013	315	120
11	10/30/2013	1309	117
11	10/31/2013	404	101
11	11/1/2013	1324	106
11	11/2/2013	400	117
11	11/4/2013	1426	114
11	11/5/2013	409	104
11	11/6/2013	413	104
11	11/7/2013	1334	110
11	11/8/2013	348	120
11	11/11/2013	1417	134
11	11/12/2013	416	118
11	11/13/2013	1354	120
11	11/14/2013	228	125
11	11/15/2013	1420	115
11	11/16/2013	347	111
11	11/18/2013	1425	114
11	11/19/2013	433	111
11	11/20/2013	1353	127
11	11/21/2013	427	97
11	11/22/2013	1426	129
11	11/23/2013	249	117
11	11/25/2013	1311	121
11	11/26/2013	316	112
11	11/28/2013	254	135
11	11/28/2013	254	124
11	11/30/2013	1420	127
11	12/1/2013	410	111
11	12/2/2013	1428	134
11	12/3/2013	506	115
11	12/5/2013	1328	115
11	12/6/2013	439	110
11	12/6/2013	1422	128
11	12/7/2013	549	116
11	12/9/2013	1418	131
11	12/10/2013	449	122
11	12/11/2013	1359	124
11	12/12/2013	512	109
11	12/14/2013	1610	133
11	12/15/2013	644	113
11	12/16/2013	1423	127
11	12/17/2013	539	117
11	12/18/2013	1422	118
11	12/19/2013	433	102
11	12/20/2013	1338	132
11	12/21/2013	503	107
11	12/23/2013	1409	127
11	12/24/2013	429	120
11	12/26/2013	434	120
11	12/26/2013	615	102
11	12/27/2013	1355	122
11	12/28/2013	425	118
11	12/30/2013	1411	126
11	12/31/2013	526	116
11	1/1/2014	1441	131
11	1/2/2014	254	109
11	1/3/2014	1418	109
11	1/3/2014	1419	136
11	1/6/2014	1734	139
11	1/6/2014	1734	110
11	1/9/2014	405	120
11	1/9/2014	433	94
11	1/10/2014	1423	118
11	1/11/2014	517	114
11	1/13/2014	1458	118
11	1/16/2014	249	122
11	1/17/2014	430	104
11	1/17/2014	428	114
11	1/18/2014	38	131
11	1/19/2014	1622	99
11	1/21/2014	423	121
11	1/22/2014	1355	113
11	1/22/2014	1356	113
11	1/24/2014	1350	97
11	1/24/2014	1352	129
11	1/25/2014	52	145
11	1/27/2014	1455	123
11	1/28/2014	324	108
11	1/29/2014	1423	121
11	1/30/2014	1323	113
11	1/31/2014	439	109
11	1/31/2014	437	128
11	2/3/2014	1424	124
11	2/4/2014	433	124
11	2/4/2014	435	112
11	2/6/2014	1332	108
11	2/7/2014	449	100
11	2/7/2014	1359	124
11	2/8/2014	455	106
11	2/10/2014	1356	121
11	2/11/2014	432	111
11	2/12/2014	1357	119
11	2/13/2014	507	99
11	2/14/2014	1353	137
11	2/15/2014	628	108
11	2/17/2014	1351	142
11	2/18/2014	337	111
11	2/19/2014	1353	131
11	2/20/2014	358	115
11	2/21/2014	1411	131
11	2/22/2014	502	119
11	2/23/2014	1714	115
11	2/24/2014	255	110
11	2/25/2014	1353	122
11	2/26/2014	314	115
11	2/26/2014	1422	114
11	2/27/2014	425	103
11	3/2/2014	1721	121
11	3/3/2014	522	100
11	3/4/2014	1336	110
11	3/5/2014	451	108
11	3/5/2014	1409	98
11	3/6/2014	439	115
11	3/9/2014	1433	120
11	3/10/2014	338	104
11	3/10/2014	1303	131
11	3/11/2014	312	113
11	3/13/2014	315	109
11	3/16/2014	1612	131
11	3/17/2014	1307	127
11	3/17/2014	319	98
11	3/18/2014	335	106
11	3/18/2014	1229	118
11	3/19/2014	137	112
11	3/23/2014	1418	122
11	3/24/2014	248	113
11	3/24/2014	1300	109
11	3/25/2014	319	111
11	3/25/2014	1231	113
11	3/26/2014	336	113
11	3/26/2014	1615	101
11	3/30/2014	1412	132
11	3/31/2014	345	127
11	3/31/2014	1252	124
[truncated: 4,291 more rows]
